# Supplementary material for: Taxa and names in Cynoglossum sensu lato (Boraginaceae, Cynoglosseae): an annotated, synonymic inventory, with links to the protologues and mention of original material
Source: Biodivers Data J. 2015 Apr 22;(3):e4831. doi: 10.3897/BDJ.3.e4831 (PMC4411491; doi:10.3897/BDJ.3.e4831)
Supplement: Supplementary material 2 — Machine readable nomenclatural database for Cynoglossum s.l. [file biodiversity_data_journal-3-e4831-s002.txt]

ID	rank	genus	subgenus	section	subsection	serie	species	subspecies	variety	subvariety	forma	basionym	name_and_author_taxon	name_taxon	author_taxon	year	reference	link	status	Headline_colour	IPNI_link	IPNI_text	basis	assessment	comments	synonymy_1	synonymy_2	synonymy_3	synonymy_4	synonymy_5
775	Genus	Adelocaryum	-	-	-	-	-	-	-	-	-		Adelocaryum Brand	Adelocaryum	Brand	1915	in Repert. Spec. Nov. Regni Veg. 13: 547. 1915	http://biodiversitylibrary.org/page/353822	gen. nov.	green_bold	http://www.ipni.org/ipni/idPlantNameSearch.do?id=4439-1	Adelocaryum Brand -- Repert. Spec. Nov. Regni Veg. 13: 547. 1915 (IK)	Type (Riedl in Linzer Biol. Beitr. 24: 21. 1992): Adelocaryum coelestinum (Lindl.) Brand	[Cynoglossum L.]	See type discussion by Mill in Edinburgh J. Bot. 67: 141—154. 2010.
25	Species	Adelocaryum	-	-	-	-	anchusoides	-	-	-	-	Cynoglossum anchusoides Lindl.	Adelocaryum anchusoides (Lindl.) Brand	Adelocaryum anchusoides	(Lindl.) Brand	1915	in Repert. Spec. Nov. Regni Veg. 13: 548. 1915	http://biodiversitylibrary.org/page/353823	comb. nov.	green_bold	http://www.ipni.org/ipni/idPlantNameSearch.do?id=112663-1	Adelocaryum anchusoides (Lindl.) Brand -- Repert. Spec. Nov. Regni Veg. 13: 548. 1915 (IK)		Cynoglossum anchusoides Lindl.
470	Species	Adelocaryum	-	-	-	-	capusii	-	-	-	-	Paracaryum capusii Franch.	Adelocaryum capusii (Franch.) Brand	Adelocaryum capusii	(Franch.) Brand	1915	in Repert. Spec. Nov. Regni Veg. 13: 548. 1915	http://biodiversitylibrary.org/page/353823	comb. nov.	green_bold	http://www.ipni.org/ipni/idPlantNameSearch.do?id=112664-1	Adelocaryum capusii Brand -- Repert. Spec. Nov. Regni Veg. 13: 548. 1915 (IK)		Cynoglossum capusii (Franch.) Pazij
77	Species	Adelocaryum	-	-	-	-	coelestinum	-	-	-	-	Cynoglossum coelestinum Lindl.	Adelocaryum coelestinum (Lindl.) Brand	Adelocaryum coelestinum	(Lindl.) Brand	1915	in Repert. Spec. Nov. Regni Veg. 13: 549. 1915	http://biodiversitylibrary.org/page/353824	comb. nov.	green_bold	http://www.ipni.org/ipni/idPlantNameSearch.do?id=112665-1	Adelocaryum coelestinum Brand -- Repert. Spec. Nov. Regni Veg. 13: 549. 1915 (IK)		Cynoglossum coelestinum Lindl.
2	Species	Adelocaryum	-	-	-	-	erythraeum	-	-	-	-		Adelocaryum erythraeum Brand	Adelocaryum erythraeum	Brand	1921	in Engler, Pflanzenr. 78 (IV.252): 78. 1921	http://biodiversitylibrary.org/page/18697688	spec. nov.	orange_normal	http://www.ipni.org/ipni/idPlantNameSearch.do?id=112666-1	Adelocaryum erythraeum Brand -- Pflanzenr. (Engler) Borrag. Cynogloss. 78. 1921 (IK)	Original material: Nordostafrikanische Hochland- und Steppenprovinz (Colonia Eritrea): östlich von Amba-Tokhân, 398 m, 27.2.1892 (Schweinfurth und Riva n. 615 Herb. Boissier); oberer Teil des Tales Mogod, 1400 m, 8.4.1892 (Schweinfurth und Riva n. 1594, Herb. Boissier) [from protologue]. Lectotype (Riedl in Linzer Biol. Beitr. 24: 26. 1992): Schweinfurth & Riva 1594 (G). *	provisionally: Brandella erythraea (Brand) R. R. Mill [combination under Microparacaryum not yet published]		Cynoglossum erythraeum (Brand) Riedl 1971	Brandella erythraea (Brand) R. R. Mill 1986
5	Forma	Adelocaryum	-	-	-	-	erythraeum	-	-	-	subexalatum		Adelocaryum erythraeum f. subexalatum Riedl	Adelocaryum erythraeum f. subexalatum	Riedl	1992	in Linzer Biol. Beitr. 24: 26. 1992 <i>('subexalata')</i>	http://www.landesmuseum.at/pdf_frei_remote/LBB_0024_1_0019-0027.pdf	f. nov.	orange_normal	http://www.ipni.org/ipni/idPlantNameSearch.do?id=77104059-1	Adelocaryum erythraeum Brand f. subexalatum Riedl -- Linzer Biol. Beitr. 24(1): 26. 1992 [17 Jul 1992]	Holotype: Abyssinia, Dschadscha (6000'), 29.10.1854, Schimper 362 (FI) [from protologue]	provisionally: [Brandella erythraea (Brand) R. R. Mill] [combination under Microparacaryum not yet published]
6	Species	Adelocaryum	-	-	-	-	flexuosum	-	-	-	-		Adelocaryum flexuosum Brand	Adelocaryum flexuosum	Brand	1915	in Repert. Spec. Nov. Regni Veg. 14: 149. 1915	http://biodiversitylibrary.org/page/243770	spec. nov.	green_bold	http://www.ipni.org/ipni/idPlantNameSearch.do?id=112667-1	Adelocaryum flexuosum Brand -- Repert. Spec. Nov. Regni Veg. 14: 149. 1915 (IK)	Holotype: Kashmir: Gurés (nördlich von Srinágar, der Hauptstadt von Kaschmir), 3. und 4.10.1856, Schlagintweit 7612 (Breslau [WRCL]) [from protologue]	Cynoglossum flexuosum (Brand) Riedl		Cynoglossum flexuosum (Brand) Riedl 1971 [Feb]
501	Species	Adelocaryum	-	-	-	-	lambertianum	-	-	-	-	Paracaryum lambertianum C. B. Clarke	Adelocaryum lambertianum (C. B. Clarke) R. R. Mill	Adelocaryum lambertianum	(C. B. Clarke) R. R. Mill	2010	in Edinburgh J. Bot. 67: 152. 2010	http://dx.doi.org/10.1017/S0960428609990278	comb. nov.	green_bold	http://www.ipni.org/ipni/idPlantNameSearch.do?id=77104062-1	Adelocaryum lambertianum (C.B.Clarke) R.R.Mill -- Edinburgh J. Bot. 67(1): 152. 2010 [16 Feb 2010]		Cynoglossum lambertianum (C. B. Clarke) Greuter & Stier
519	Species	Adelocaryum	-	-	-	-	malabaricum	-	-	-	-	Paracaryum malabaricum C. B. Clarke	Adelocaryum malabaricum (C. B. Clarke) Brand	Adelocaryum malabaricum	(C. B. Clarke) Brand	1915	in Repert. Spec. Nov. Regni Veg. 13: 549. 1915	http://biodiversitylibrary.org/page/353824	comb. nov.	green_bold	http://www.ipni.org/ipni/idPlantNameSearch.do?id=112668-1	Adelocaryum malabaricum Brand -- Repert. Spec. Nov. Regni Veg. 13: 549. 1915 (IK)		Cynoglossum malabaricum (C. B. Clarke) Riedl
739	Species	Adelocaryum	-	-	-	-	nebulicola	-	-	-	-		Adelocaryum nebulicola R. R. Mill	Adelocaryum nebulicola	R. R. Mill	2010	in Edinburgh J. Bot. 67: 148. 2010	http://dx.doi.org/10.1017/S0960428609990278	spec. nov.	green_bold	http://www.ipni.org/ipni/idPlantNameSearch.do?id=77104061-1	Adelocaryum nebulicola R.R.Mill -- Edinburgh J. Bot. 67(1): 148 (-152; figs. 1-2). 2010 [16 Feb 2010]	Holotype: Sultanate of Oman, Dhofar, Jebel Qara, Salallah to Ashanhaib road, c. 10km S of Ashanhaib, 800m, 6.9.1989, A.G. Miller & J.A. Nyberg M. 9131 (E; isotypes: K, KTUH, ON) [from protologue] *	Cynoglossum nebulicola (R. R. Mill) Greuter & Stier		Cynoglossum nebulicola (R. R. Mill) Greuter & Stier 2015
11	Species	Adelocaryum	-	-	-	-	schlagintweitii	-	-	-	-		Adelocaryum schlagintweitii Brand	Adelocaryum schlagintweitii	Brand	1915	in Repert. Spec. Nov. Regni Veg. 13: 548. 1915	http://biodiversitylibrary.org/page/353823	spec. nov.	green_bold	http://www.ipni.org/ipni/idPlantNameSearch.do?id=112669-1	Adelocaryum schlagintweitii Brand -- Repert. Spec. Nov. Regni Veg. 13: 548. 1915 (IK)	Original material: Tibet: Provinz Dras: Kargil, zwischen Suru und Tsringmat (Schlagintweit no. 7211) [from protologue]. Lectotype (Kazmi in J. Arnold Arbor. 52: 352. 1971): Schlagintweit 7211 (WRCL)	Cynoglossum schlagintweitii (Brand) Riedl		Cynoglossum schlagintweitii (Brand) Riedl 1971 [Feb]
12	Genus	Afrotysonia	-	-	-	-	-	-	-	-	-		Afrotysonia Rauschert	Afrotysonia	Rauschert	1982	in Taxon 31: 558. 1982	http://www.jstor.org/stable/1220694?seq=5&	nom. nov.	orange_bold	http://www.ipni.org/ipni/idPlantNameSearch.do?id=893525-1	Afrotysonia Rauschert -- Taxon 31(3): 558 (1982), nom. nov. (IK)	Tysonia Bolus (1890), non Tysonia Fontaine (1889) TYPE: Afrotysonia africana (Bolus) Rauschert (Tysonia africana Bolus)	accepted
671	Species	Afrotysonia	-	-	-	-	africana	-	-	-	-	Tysonia africana Bolus	Afrotysonia africana (Bolus) Rauschert	Afrotysonia africana	(Bolus) Rauschert	1982	in Taxon 31: 558. 1982	http://www.jstor.org/stable/1220694?seq=5	comb. nov.	orange_bold	http://www.ipni.org/ipni/idPlantNameSearch.do?id=909920-1	Afrotysonia africana (Bolus) Rauschert -- Taxon 31(3): 558 (1982):. (IK)		accepted
674	Species	Afrotysonia	-	-	-	-	glochidiata	-	-	-	-	Tysonia glochidiata R. R. Mill	Afrotysonia glochidiata (R. R. Mill) R. R. Mill	Afrotysonia glochidiata	(R. R. Mill) R. R. Mill	1986	in Notes Roy. Bot. Gard. Edinburgh 43: 470. 1986	http://dx.doi.org/10.5281/zenodo.15055	comb. nov.	orange_bold	http://www.ipni.org/ipni/idPlantNameSearch.do?id=943296-1	Afrotysonia glochidiata (R.Mill) R.R.Mill -- Notes Roy. Bot. Gard. Edinburgh 43(3): 470. 1986 (IK)		accepted
745	Species	Afrotysonia	-	-	-	-	pilosicaulis	-	-	-	-		Afrotysonia pilosicaulis R. R. Mill	Afrotysonia pilosicaulis	R. R. Mill	1986	in Notes Roy. Bot. Gard. Edinburgh 43: 472. 1986	http://dx.doi.org/10.5281/zenodo.15433	spec. nov.	orange_bold	http://www.ipni.org/ipni/idPlantNameSearch.do?id=930741-1	Afrotysonia pilosicaulis R.R.Mill -- Notes Roy. Bot. Gard. Edinburgh 43(3): 472. 1986 (IK)	Holotype: Tanzania: Ufipa distr., Sumbawanga, Mbesi forest, in very rough grassland, stem leaves broad, calyx greyish, hairy, flowers white, 2400m, 13.3.1957, H.M.Richards 8679 (K) [from protologue] *	accepted
1145	Species	Anchusa	-	-	-	-	lanata	-	-	-	-		Anchusa lanata L.	Anchusa lanata	L.	1759	, Syst. Nat., ed. 10: 914. 1759	http://biodiversitylibrary.org/page/586833	spec. nov.	green_normal	http://ipni.org/ipni/idPlantNameSearch.do?id=113260-1	Anchusa lanata L. -- Syst. Nat., ed. 10. 2: 914. 1759 [7 Jun 1759] (IK)	Original material: Brander [Original]. Lectotype (Mill in Taxon 53: 800. 2004): Algir., Herb. Original material: Linn. No. 182.6 (LINN*)	Cynoglossum mathezii Greuter & Burdet	Non Cynoglossum lanatum Lam. (1786).	Cynoglossum cheirifolium var. lanatum (L.) Lehm. 1818	Solenanthus lanatus (L.) A. DC. 1846	Lindelofia lanata (L.) Brand 1921	Pardoglossum lanatum (L.) Barbier & Mathez 1973	Cynoglossum mathezii Greuter & Burdet 1981
1146	Species	Anchusa	-	-	-	-	petiolata	-	-	-	-		Anchusa petiolata Hook.	Anchusa petiolata	Hook.	1841	in Bot. Mag.: ad t. 3858. 1841	http://biodiversitylibrary.org/page/433439	spec. nov.	green_normal	http://ipni.org/ipni/idPlantNameSearch.do?id=113328-1	Anchusa petiolata Hook. -- Bot. Mag. 67: t. 3858. 1841 (IK)	Original material: raised by Mr. Murray, in the Glasgow Botanic Garden, from seeds sent from Nepal by Colonel Colvin … flowered in October 1840 [from protologue]	[Cynoglossum microglochin Royle ex Benth.]		Cynoglossum petiolatum (Hook.) A. DC. 1846	Cynoglossum nervosum var. petiolatum (Hook.) Kazmi 1971
1147	Species	Anchusa	-	-	-	-	zeylanica	-	-	-	-		Anchusa zeylanica Vahl ex Hornem.	Anchusa zeylanica	Vahl ex Hornem.	1813	, Hort. Bot. Hafn. 1: 176. 1813	http://books.google.de/books/reader?id=yQ0AAAAAQAAJ&hl=de&printsec=frontcover&output=reader&pg=GBS.PA176	nom. illeg. [homonym]	green_normal	http://www.ipni.org/ipni/idPlantNameSearch.do?id=113403-1	Anchusa zeylanica Vahl ex Hornem. -- Hort. Bot. Hafn. i. 176. 1813 (IK)	Original material: in Herb. Vahl asservatur sub nomine Anch. zeylanicae [from protologue]. Holotype: C (foto in Kew Bull. 43: 344. 1988); probable isotype: [Sri Lanka] ad littora maris solo arenoso inter Gale et Mature, Koenig, L (foto in Kew Bull.43: 346. 1988)	Cynoglossum zeylanicum (Lehm.) Brand	First published as a nom. nud. in Hornem., Enum. Pl. Hort. Hafn. 1807 (not seen; see Verdcourt in Kew Bull. 43: 343. 1988); then with a minimal description in 1813. Anchusa zeylanica J. Jacq., Ecl. Pl. Rar.: 47. 1812, might perhaps be considered as an earlier isonym rather than homonym, as its protologue includes reference to the holotype of the to-be A. zeylanica Hornem.; but as Jacquin’s correl…	Myosotis zeylanica Lehm.1817	Echinospermum zeylanicum (Lehm.) Lehm. 1818	Cynoglossum denticulatum var. zeylanicum (Lehm.) Clarke 1883	Cynoglossum zeylanicum (Lehm.) Brand 1915
1148	Species	Anchusa	-	-	-	-	zeylanica	-	-	-	-		Anchusa zeylanica J. Jacq.	Anchusa zeylanica	J. Jacq.	1812	, Ecl. Pl. Rar. 1: 47. 1812	https://fedora.phaidra.univie.ac.at/fedora/get/o:174892/bdef:Book/view	spec. nov.	orange_normal	http://ipni.org/ipni/idPlantNameSearch.do?id=113404-1	Anchusa zeylanica J.Jacq. -- Ecl. Pl. Rar. i. 47. t. 29. (IK)	Original material: der hiesige Universitäts-Garten erhielt sie (1811) durch Samen, von Herrn Professor Bernhardi in Erfurt [from protologue]	Bothriospermum zeylanicum (J. Jacq.) Druce		Bothriospermum zeylanicum (J. Jacq.) Druce 1917
776	Genus	Anchusopsis	-	-	-	-	-	-	-	-	-		Anchusopsis Bisch.	Anchusopsis	Bisch.	1852	, Del. Sem. Hort. Bot. Heidelb. Coll. 1852: 8. 1852	http://seedlists.naturalis.nl/content/delectus-seminum-horto-botanico-heidelbergensi-collectorum-anno-1852	gen. nov.	green_normal	http://www.ipni.org/ipni/idPlantNameSearch.do?id=4453-1	Anchusopsis Bisch. -- Del. Sem. Hort. Heidelb. (1852) 8. (IK)	Original type: Anchusopsis longiflora (DC.) Bisch.	[Cynoglossum L.]
187	Species	Anchusopsis	-	-	-	-	longiflora	-	-	-	-		Anchusopsis longiflora (A. DC.) Bisch.	Anchusopsis longiflora	(A. DC.) Bisch.	1852	, Del. Sem. Hort. Bot. Heidelb. Coll. 1852: 8. 1852	http://seedlists.naturalis.nl/content/delectus-seminum-horto-botanico-heidelbergensi-collectorum-anno-1852	comb. nov.	green_normal	http://www.ipni.org/ipni/idPlantNameSearch.do?id=113405-1	Anchusopsis longiflora Bisch. -- Del. Sem. Hort. Heidelb. (1852) 8. (IK)	Basionym: Omphalodes longiflora A. DC.; Replaced synonym: Cynoglossum longiflorum Royle ex Benth., non Cynoglossum longiflorum Lehm.	[Cynoglossum longifolium (Leichtlin ex Beck & F. Abel) Greuter & Stier]
1149	Species	Antiotrema	-	-	-	-	dunnianum	-	-	-	-	Cynoglossum dunnianum Diels	Antiotrema dunnianum (Diels) Hand.-Mazz.	Antiotrema dunnianum	(Diels) Hand.-Mazz.	1820	in Anz. Akad. Wiss. Wien 57: 240. 1920	http://www.landesmuseum.at/pdf_frei_remote/AAWW_57_0001-0318.pdf	comb. nov.	orange_bold	http://ipni.org/ipni/idPlantNameSearch.do?id=113414-1	Antiotrema dunnianum Hand.-Mazz. -- Anz. Akad. Wiss. Wien 1920, lvii. 240. (IK)		accepted
1320	Genus	Austrocynoglossum	-	-	-	-	-	-	-	-	-		Austrocynoglossum Popov ex R. R. Mill	Austrocynoglossum	Popov ex R. R. Mill	1989	in Notes Roy. Bot. Gard. Edinburgh 46: 43. 1989	http://dx.doi.org/10.5281/zenodo.15230	nom. nov.	orange_bold	http://ipni.org/ipni/idPlantNameSearch.do?id=925234-1	Austrocynoglossum M.Popov ex R.R.Mill -- Notes Roy. Bot. Gard. Edinburgh 46(1): 43. 1989 (IK)	Replaced synonym: Cynoglossum sect. Axillaria Riedl	accepted
1150	Species	Austrocynoglossum	-	-	-	-	latifolium	-	-	-	-	Cynoglossum latifolium R. Br.	Austrocynoglossum latifolium (R. Br.) R. R. Mill	Austrocynoglossum latifolium	(R. Br.) R. R. Mill	1989	in Notes Roy. Bot. Gard. Edinburgh 46: 44. 1989	http://dx.doi.org/10.5281/zenodo.15229	comb. nov.	orange_bold	http://ipni.org/ipni/idPlantNameSearch.do?id=947193-1	Austrocynoglossum latifolium (R.Br.) R.R.Mill -- Notes Roy. Bot. Gard. Edinburgh 46(1): 44. 1989 (IK)		accepted
777	Genus	Bilegnum	-	-	-	-	-	-	-	-	-		Bilegnum Brand	Bilegnum	Brand	1915	in Repert. Spec. Nov. Regni Veg. 13: 549. 1915	http://biodiversitylibrary.org/page/353824	gen. nov.	green_normal	http://www.ipni.org/ipni/idPlantNameSearch.do?id=4477-1	Bilegnum Brand -- Repert. Spec. Nov. Regni Veg. 13: 549. 1915 (IK)	Original type: Bilegnum bungei (Boiss.) Brand (&#x2261 Mattia bungei Boiss.)	[Cynoglossum L.]		Rindera sect. Bilegnum (Brand) Riedl 1967	Rindera subg. Bilegnum (Brand) R. R. Mill 2005
349	Species	Bilegnum	-	-	-	-	bungei	-	-	-	-	Mattia bungei Boiss.	Bilegnum bungei (Boiss.) Brand	Bilegnum bungei	(Boiss.) Brand	1915	in Repert. Spec. Nov. Regni Veg. 13: 550. 1915	http://biodiversitylibrary.org/page/353825	comb. nov.	green_normal	http://www.ipni.org/ipni/idPlantNameSearch.do?id=113578-1	Bilegnum bungei Brand -- Repert. Spec. Nov. Regni Veg. 13: 550. 1915 (IK)		Cynoglossum bungei (Boiss.) Greuter & Stier
15	Species	Bilegnum	-	-	-	-	medium	-	-	-	-		Bilegnum medium Turrill	Bilegnum medium	Turrill	1929	in Bull. Misc. Inform. Kew 1929: 232. 1929	http://www.jstor.org/stable/4113537	spec. nov.	green_normal	http://www.ipni.org/ipni/idPlantNameSearch.do?id=113579-1	Bilegnum medium Turrill -- Bull. Misc. Inform. Kew 1929(7): 232. [28 Aug 1929] (IK)	Originalmaterial: N. Persia: Urmia district, May 1926, Gilliat-Smith 1542 [from protologue]. Holotype: presumably at K	Cynoglossum medium (Turrill) Greuter & Stier		Rindera media (Turrill) Parsa 1949	Cynoglossum medium (Turrill) Greuter & Stier 2015
1321	Species	Borago	-	-	-	-	macranthera	-	-	-	-		Borago macranthera Banks & Sol.	Borago macranthera	Banks & Sol.	1794	in Russel, Nat. Hist. Aleppo, ed. 2. 2: 246. 1794	http://biodiversitylibrary.org/page/42343424	spec. nov.	orange_normal	http://ipni.org/ipni/idPlantNameSearch.do?id=113617-1	Borago macranthera Russell -- Aleppo, ed. II. ii. 246. (IK)	Original material: None indicated [Syria, Aleppo area]. Original specimen (holotype?): Russell, BM (BM001014440*)	Caccinia macranthera (Banks & Sol.) Brand		Caccinia macranthera (Banks & Sol.) Brand 1921
1335	Species	Bothriospermum	-	-	-	-	marifolium	-	-	-	-	Cynoglossum marifolium Roxb.	Bothriospermum marifolium (Roxb.) DC. & A. DC.	Bothriospermum marifolium	(Roxb.) DC. & A. DC.	1846	in Candolle, Prodr. 10: 116. 1846	http://biodiversitylibrary.org/page/161797	comb. nov.	orange_bold	http://ipni.org/ipni/idPlantNameSearch.do?id=113647-1	Bothriospermum marifolium A.DC. -- Prodr. [A. P. de Candolle] 10: 116. 1846 [8 Apr 1846] (IK)		accepted
1151	Species	Bothriospermum	-	-	-	-	zeylanicum	-	-	-	-	Anchusa zeylanica J. Jacq.	Bothriospermum zeylanicum (J. Jacq.) Druce	Bothriospermum zeylanicum	(J. Jacq.) Druce	1917	in Rep. Bot. Soc. Exch. Club Brit. Isles 4: 610. 1917	http://dx.doi.org/10.5281/zenodo.15137	comb. nov.	orange_bold	http://ipni.org/ipni/idPlantNameSearch.do?id=113651-1	Bothriospermum zeylanicum Druce -- Rep. Bot. Exch. Cl. Brit. Isles 1916, 610 (1917). (IK)		accepted	Considered the correct name of two heterotypic synonyms: Cynoglossum diffusum Roxb. ex Lehm. and Cynoglossum prostratum Buch.-Ham. ex D. Don.
1	Species	Brandella	-	-	-	-	erythraea	-	-	-	-	Adelocaryum erythraeum Brand	Brandella erythraea (Brand) R. R. Mill	Brandella erythraea	(Brand) R. R. Mill	1986	in Notes Roy. Bot. Gard. Edinburgh 43: 478. 1986	http://dx.doi.org/10.5281/zenodo.15138	comb. nov.	orange_normal	http://www.ipni.org/ipni/idPlantNameSearch.do?id=943297-1	Brandella erythraea (Brand) R.R.Mill -- Notes Roy. Bot. Gard. Edinburgh 43(3): 478. 1986 (IK)		Non Cynoglossum s.l.; Microparacaryum sp. [combination not yet published]
1322	Species	Caccinia	-	-	-	-	macranthera	-	-	-	-	Borago macranthera Banks & Sol.	Caccinia macranthera (Banks & Sol.) Brand	Caccinia macranthera	(Banks & Sol.) Brand	1921	in Engler, Pflanzenr. 78 (IV.252): 90. 1921	http://biodiversitylibrary.org/page/18697700	comb. nov.	orange_bold	http://ipni.org/ipni/idPlantNameSearch.do?id=113757-1	Caccinia macranthera Brand -- Pflanzenr. (Engler) Borrag. Cynogloss. 90. 1921 (IK)		accepted	Considered the correct name of the heterotypic synonym Cynoglossum longiflorum Lehm..
778	Genus	Cerinthopsis	-	-	-	-	-	-	-	-	-		Cerinthopsis Kotschy ex Paine	Cerinthopsis	Kotschy ex Paine	1875	in Palestine Explor. Soc. Statem. 3: 114. 1875	http://dx.doi.org/10.5281/zenodo.15180	gen. nov.	green_normal	http://www.ipni.org/ipni/idPlantNameSearch.do?id=4517-1	Cerinthopsis Kotschy ex Paine -- Palestine Explor. Soc. Third Statem. 114. 1875 [Jan 1875] (IK)	Type [probably first designated on ING card, date 1996-02-09]: Cerinthopsis foliosa Paine	[Cynoglossum L.]	Cerinthopsis originally comprised two species, one described at length, the second briefly diagnosed; but the only descriptive statement referring to the genus reads: "By the addition of this species Cerinthopsis is confirmed as a good genus, differing from Solenanthus chiefly in the stamens." The stamens are not explicitly mentioned in the description of Cerinthopsis foliosa, but the anthers are…
779	Genus	Cerinthopsis	-	-	-	-	-	-	-	-	-		Cerinthopsis Kotschy ex Benth. & Hook. f.	Cerinthopsis	Kotschy ex Benth. & Hook. f.	1876	, Gen. Pl. 2: 849. 1876	http://biodiversitylibrary.org/page/658011	nom. inval. [pro syn. sub Solenanthus]	grey	http://www.ipni.org/ipni/idPlantNameSearch.do?id=4516-1	Cerinthopsis Kotschy ex Benth. & Hook.f. -- Gen. Pl. [Bentham & Hooker f.] 2(2): 849. 1876 [May 1876] (IK)
16	Species	Cerinthopsis	-	-	-	-	foliosa	-	-	-	-		Cerinthopsis foliosa Paine	Cerinthopsis foliosa	Paine	1875	in Palestine Explor. Soc. Statem. 3: 114. 1875	http://dx.doi.org/10.5281/zenodo.15222	spec. nov.	green_normal	http://www.ipni.org/ipni/idPlantNameSearch.do?id=113855-1	Cerinthopsis foliosa Paine -- Palestine Explor. Soc. Third Statem. 114. 1875 [Jan 1875] (IK)	Original material: Gathered in el-Wâdî el-Harâmîyeh at the edge of forests along the open valley-ground, April 10th, 1873 [from protologue]	Cynoglossum foliosum (Paine) Greuter & Burdet		Trachelanthus foliosus (Paine) Tristram 1884
19	Species	Cerinthopsis	-	-	-	-	kurdica	-	-	-	-		Cerinthopsis kurdica Kotschy	Cerinthopsis kurdica	Kotschy	1859	, in schedis impr. Iter cilicio-kurdicum 1859, Nr. 463		nom. inval. [nom. nud.]	grey		absent (2014-11-05)			For additional information see Cerinthopsis kurdica Kotschy ex Paine.
20	Species	Cerinthopsis	-	-	-	-	kurdica	-	-	-	-		Cerinthopsis kurdica of Kotschy	Cerinthopsis kurdica	of Kotschy	1875	[Boiss. Fl. Orient. 4: 271. 1875]	http://biodiversitylibrary.org/page/18114943	[isonym]	grey	http://www.ipni.org/ipni/idPlantNameSearch.do?id=113856-1	Cerinthopsis kurdica Kotschy ex Boiss. -- Fl. Orient. [Boissier] 4(1): 271. 1875 [Sep-Oct 1875] (IK)
21	Species	Cerinthopsis	-	-	-	-	kurdica	-	-	-	-		Cerinthopsis kurdica Kotschy ex Paine	Cerinthopsis kurdica	Kotschy ex Paine	1875	in Palestine Explor. Soc. Statem. 3: 115. 1875	http://dx.doi.org/10.5281/zenodo.15159	spec. nov.	green_normal	http://www.ipni.org/ipni/idPlantNameSearch.do?id=113857-1	Cerinthopsis kurdica Kotschy ex Paine -- Palestine Explor. Soc. Third Statem. 115. 1875 [Jan 1875] in obs. (IK)	Original material: Iter cilicico-kurdicum, No. 463 [from protologue]. Text of printed label: Plantae ex schistosis in alpibus prope Musch lectae: In angustiis vallis Teng alt. 6500'. Die 9. Sept. [from sheet in B] *	[Cynoglossum cerinthoides (Boiss.) Greuter & Burdet]		Trachelanthus kurdicus (Kotschy ex Paine) Boiss. 1875 [Sep-Oct]	Solenanthus kurdicus (Kotschy ex Paine) Gürke 1893	Trachelanthus cerinthoides var. kurdicus (Kotschy ex Paine) Post 1896	Lindelofia kurdica (Kotschy ex Paine) Brand 1921
1239	Species	Craniospermum	-	-	-	-	subvillosum	-	-	-	-		Craniospermum subvillosum Lehm.	Craniospermum subvillosum	Lehm.	1818	, Pl. Asperif. Nucif.: 337. 1818	http://gallica.bnf.fr/ark:/12148/bpt6k98096m/f350.image	spec. nov.	orange_bold	http://www.ipni.org/ipni/idPlantNameSearch.do?id=114674-1	Craniospermum subvillosum Lehm. -- Pl. Asperif. Nucif. 2: 337. 1818 [Sep-Oct 1818] (IK)	Original material: locis glareosis ad lacum Baical in Sibiria (v. s.) [from protologue]. Original specimens: MEL?; S (S12-8154*)	accepted	Considered the correct name of the heterotypic synonym Cynoglossum baicalense Pall. ex Roem. & Schult. (Solenanthus baicalensis (Pall. ex Roem. & Schult.) DC.).
1152	Species	Cynoglossopsis	-	-	-	-	latifolia	-	-	-	-	Echinospermum latifolium Hochst. ex A. Rich.	Cynoglossopsis latifolia (Hochst. ex A. Rich.) Brand	Cynoglossopsis latifolia	(Hochst. ex A. Rich.) Brand	1931	in Engler, Pflanzenr. 97 (IV.252): 22. 1931	http://biodiversitylibrary.org/page/18717429	comb. nov.	orange_bold	http://www.ipni.org/ipni/idPlantNameSearch.do?id=114987-1	Cynoglossopsis latifolia (Hochst. ex A.Rich.) Brand -- Pflanzenr. (Engler) Borrag.-Borraginoid.-Cryptanth. 22 (1931). (IK)		accepted
767	Genus	Cynoglossum	-	-	-	-	-	-	-	-	-		Cynoglossum L.	Cynoglossum	L.	1753	, Sp. Pl.: 134. 1753	http://biodiversitylibrary.org/page/358153	gen. nov.	green_bold	http://ipni.org/ipni/idPlantNameSearch.do?id=4545-1	Cynoglossum L. – Sp. Pl. 1: 134. 1753 [1 May 1753] (IK)	Type (Britton & Brown, Ill. Fl. N. U.S., ed. 2, 3: 75. 1913, confirmed by Hitchcock in Prop. Brit. Bot.: 127. 1929): Cynoglossum officinale L.	accepted
839	Species	Cynoglossum	-	-	-	-	abyssinicum	-	-	-	-		Cynoglossum abyssinicum of Hochstetter	Cynoglossum abyssinicum	of Hochstetter	1892	[Engler in Abh. Königl. Akad. Wiss. Berlin 1891: 353. 1892]	http://biodiversitylibrary.org/page/29376763	nom. inval. [nom. nud.]	grey	http://ipni.org/ipni/idPlantNameSearch.do?id=115026-1	Cynoglossum abyssinicum Hochst. ex Engl. -- Abh. Preuss. Akad. Wiss. 1891. ii. (1892) 353. (IK)
840	Species	Cynoglossum	-	-	-	-	aequinoctiale	-	-	-	-		Cynoglossum aequinoctiale T. C. E. Fr.	Cynoglossum aequinoctiale	T. C. E. Fr.	1923	in Notizbl. Bot. Gart. Berlin-Dahlem 8: 416. 1923	http://biodiversitylibrary.org/page/28674882	spec. nov.	green_bold	http://ipni.org/ipni/idPlantNameSearch.do?id=115027-1	Cynoglossum aequinoctiale T.C.E.Fr. -- Notizbl. Bot. Gart. Berlin-Dahlem 8: 416. 1923 (IK)	Original material: Specimen originale: Rob. E. et Th. C. E. Fries n. 303 in museo botanico Upsaliensi [fig. 6] … Britisch Ost-Afrika: W.-Lenya Forest Station auf der Themeda-Steppe ca 2300 m. ü. d. M. Mit Frucht am 25. Dezember 1921 [+ 1 paratype] [from protologue]— [Fig. 6.]. Holotype: UPS *; isotypes: BR (BR0000008865335*), S (S11-34494*)	accepted
83	Species	Cynoglossum	-	-	-	-	afrocaeruleum	-	-	-	-		Cynoglossum afrocaeruleum Riedl	Cynoglossum afrocaeruleum	Riedl	1985	in Linzer Biol. Beitr. 17: 320. 1985	http://www.landesmuseum.at/pdf_frei_baende/101.pdf	nom. illeg. [superfl.]	orange_normal	http://ipni.org/ipni/idPlantNameSearch.do?id=942256-1	Cynoglossum afrocaeruleum (R.R.Mill) Riedl -- Linzer Biol. Beitr. 17(2): 320 (1985). (IK)	Cynoglossum coeruleum Hochst. ex A. DC.	Not Cynoglossum s. l.; genus uncertain ["Cynoglossum" coeruleum Hochst. ex A. DC.]	Published on the erroneous assumption that Cynoglossum coeruleum would be a later parahomonym of the [not validly published] Cynoglossum caeruleum of Buchanan-Hamilton.
1244	Species	Cynoglossum	-	-	-	-	alaicum	-	-	-	-	Rindera alaica Lazkov	Cynoglossum alaicum (Lazkov) Greuter & Stier	Cynoglossum alaicum	(Lazkov) Greuter & Stier	2015	in Biodivers. Data J. [hoc loco]. 2015		comb. nov.	green_bold				accepted
22	Species	Cynoglossum	-	-	-	-	alatum	-	-	-	-		Cynoglossum alatum Molina	Cynoglossum alatum	Molina	1810	, Sag. Stor. Nat. Chili, ed. 2.: 280. 1810	http://books.google.de/books?id=BwIwAAAAYAAJ&pg=RA1-PA80#v=onepage&q&f=false	nom. illeg. [superfl.]	orange_normal		absent (2014-11-05)	Cynoglossum decurrens Ruiz & Pav.	Not Cynoglossum s. l.; genus uncertain ["Cynoglossum" limense Willd.]
23	Species	Cynoglossum	-	-	-	-	albanicum	-	-	-	-		Cynoglossum albanicum Degen & Bald.	Cynoglossum albanicum	Degen & Bald.	1899	in Nuovo Giorn. Bot. Ital. 6: 337. 1899	http://bibdigital.rjb.csic.es/ing/Libro.php?Libro=3782&Pagina=343	spec. nov.	green_bold	http://ipni.org/ipni/idPlantNameSearch.do?id=115028-1	Cynoglossum albanicum Degen & Bald. -- Nuovo Giorn. Bot. Ital. vi. 337. (IK)	Original material: In aridis alpestribus ad fontem Bocikopoulon distr. Pogoni, ubi fructiferam die 8 Julii detexi! Num. collect. 188. [from protologue]. Hab. In Epiro boreali. In aridis alpestribus ad fontem Bocikipoulon district. Pogoni die 8 Juli 1896 fructiferum detexit amiciss. Dr. Ant. Baldacci (exsicc, ex itinere albanico – [epirotico] quarto 1896 No. 188.) [Degen in Magyar Bot. Lapok 2: 31…	accepted		Solenanthus albanicus (Degen & Bald.) Degen & Bald. 1903
337	Species	Cynoglossum	-	-	-	-	albidum	-	-	-	-	Mattia albida Wettst.	Cynoglossum albidum (Wettst.) Greuter & Burdet	Cynoglossum albidum	(Wettst.) Greuter & Burdet	1981	in Willdenowia 11: 34. 1981	http://www.jstor.org/stable/3995788?seq=12	comb. nov.	green_bold	http://ipni.org/ipni/idPlantNameSearch.do?id=908614-1	Cynoglossum albidum (Wettst.) Greuter & Burdet -- Willdenowia 11(1): 34. 1981 (IK)		accepted
1245	Species	Cynoglossum	-	-	-	-	albiflorum	-	-	-	-	Solenanthus albiflorus Czukav. & Meling	Cynoglossum albiflorum (Czukav. & Meling) Greuter & Stier	Cynoglossum albiflorum	(Czukav. & Meling) Greuter & Stier	2015	in Biodivers. Data J. [hoc loco]. 2015		comb. nov.	green_bold				accepted
841	Species	Cynoglossum	-	-	-	-	album	-	-	-	-		Cynoglossum album of Gueldenstaedt	Cynoglossum album	of Gueldenstaedt	1847	[Ledebour, Fl. Ross. 3: 166. 1847]	http://biodiversitylibrary.org/page/6120481	nom. inval. [pro syn. sub Cynoglossum officinale var. bicolor]	grey	http://ipni.org/ipni/idPlantNameSearch.do?id=115029-1	Cynoglossum album Gueldenst. ex Ledeb. -- Fl. Ross. (Ledeb.) 3(1,8): 166. 1847 [Oct 1847] (IK)
1122	Species	Cynoglossum	-	-	-	-	album	-	-	-	-		Cynoglossum album of Gueldenstaedt	Cynoglossum album	of Gueldenstaedt	1787	, Reis. Russland 1: 79. 1787	http://reader.digitale-sammlungen.de/de/fs1/object/goToPage/bsb11121875.html?pageNo=105	nom. inval. [nom. nud.]	grey		absent (2014-11-05)
842	Species	Cynoglossum	-	-	-	-	alpestre	-	-	-	-		Cynoglossum alpestre Ohwi	Cynoglossum alpestre	Ohwi	1933	in Acta Phytotax. Geobot. 2: 150. 1933	http://ci.nii.ac.jp/els/110003761540.pdf?id=ART0004973243&type=pdf&lang=en&host=cinii&order_no=&ppv_type=0&lang_sw=&no=1359646969&cp=	spec. nov.	green_bold	http://ipni.org/ipni/idPlantNameSearch.do?id=115030-1	Cynoglossum alpestre Ohwi -- Acta Phytotax. Geobot. 1933, ii. 150. (IK)	Original material: Formosa: Bunakkei in m. Nankotaisan in Taichushu (J. Ohwi n. 4076) [from protologue]. Type probably in KYO; isotype in TNS (TNS-VS-43024; see Ebihara & Miyashita in Bull. Natl. Mus. Nat. Sci., Tokyo, B 34: 107. 2008)	accepted
217	Species	Cynoglossum	-	-	-	-	alpinum	-	-	-	-	Cynoglossum montanum var. alpinum Brand	Cynoglossum alpinum (Brand) Riedl	Cynoglossum alpinum	(Brand) Riedl	1985	in Linzer Biol. Beitr. 17: 317. 1985	http://www.landesmuseum.at/pdf_frei_baende/101.pdf	comb. & stat. nov. [variety to species]	green_bold	http://ipni.org/ipni/idPlantNameSearch.do?id=942255-1	Cynoglossum alpinum (Brand) Riedl -- Linzer Biol. Beitr. 17(2): 317 (1985), as 'sp. nov.'. (IK)		accepted
218	Species	Cynoglossum	-	-	-	-	alpinum	-	-	-	-		Cynoglossum alpinum of Brand	Cynoglossum alpinum	of Brand	1986	[B. L. Burtt in Notes Roy. Bot. Gard. Edinburgh 43: 345. 1986]	http://dx.doi.org/10.5281/zenodo.15182	[isonym]	grey	http://ipni.org/ipni/idPlantNameSearch.do?id=943290-1	Cynoglossum alpinum (Brand) B.L.Burtt -- Notes Roy. Bot. Gard. Edinburgh 43(3): 345. 1986 (IK)
843	Species	Cynoglossum	-	-	-	-	alticola	-	-	-	-		Cynoglossum alticola Hilliard & B. L. Burtt	Cynoglossum alticola	Hilliard & B. L. Burtt	1986	in Notes Roy. Bot. Gard. Edinburgh 43: 346. 1986	http://dx.doi.org/10.5281/zenodo.15215	spec. nov.	green_bold	http://ipni.org/ipni/idPlantNameSearch.do?id=930709-1	Cynoglossum alticola Hilliard & B.L.Burtt -- Notes Roy. Bot. Gard. Edinburgh 43(3): 346. 1986 (IK)	Holotype: E Cape, Barkly East distr., 3027 DB, Ben McDhui, 8600 ft, 5 ii 1983, Hilliard & Burtt 16468, cult. at RBG Edinb. Under 831306 (E holo.) + 2 Paratypes [from protologue]. Holotype: E (E00193310), isotype: NU (NU0016516-0) *	accepted
844	Species	Cynoglossum	-	-	-	-	amabile	-	-	-	-		Cynoglossum amabile Stapf & J. R. Drumm.	Cynoglossum amabile	Stapf & J. R. Drumm.	1906	in Bull. Misc. Inform. Kew 1906: 202. 1906	http://www.biodiversitylibrary.org/page/11624445	spec. nov.	green_bold	http://ipni.org/ipni/idPlantNameSearch.do?id=115031-1	Cynoglossum amabile Stapf & J.R.Drumm. -- Bull. Misc. Inform. Kew 1906(6): 202. (IK)	Original material: China. Yunnan, Maengtsze, Hancock 133; Szemao, 1350 m., Henry, 9365; Szecuan, Tatsienlu, Soulié, 861; 2700–4050 m., Pratt, 887; without precise locality, cultivated and communicated by Max Leichtlin [from protologue]. Lectotype (Verdcourt in Polhill, Fl. Trop. E. Africa, Boragin.: 104. 1991): Hancock 133 (K); isotypes: BM, C, GH, HK, LE, NY, OXF, P, US	accepted
1080	Forma	Cynoglossum	-	-	-	-	amabile	-	-	-	leucanthum		Cynoglossum amabile f. leucanthum X. D. Dong	Cynoglossum amabile f. leucanthum	X. D. Dong	1997	in Bull. Bot. Res., Harbin 17: 141. 1997	http://dx.doi.org/10.5281/zenodo.15158	f. nov.	green_normal	http://ipni.org/ipni/idPlantNameSearch.do?id=1000696-1	Cynoglossum amabile Stapf & J.R.Drumm. f. leucanthum X.D.Dong -- Bull. Bot. Res., Harbin 17(2): 141. 1997 (IK)	Holotype: Yunnan: Dali, Cangshan, alt. 2200m, 15 Jun. 1994, Dong Xiao–dong, No. 0079 (Typus in Herb. Department of Biology, Dali Teacher's college, Yunnan) [from protologue]	[Cynoglossum amabile Stapf & J. R. Drumm.]
1081	Forma	Cynoglossum	-	-	-	-	amabile	-	-	-	rubrum		Cynoglossum amabile f. rubrum X. D. Dong	Cynoglossum amabile f. rubrum	X. D. Dong	1997	in Bull. Bot. Res., Harbin 17: 141. 1997 <i>('ruberum')</i>	http://dx.doi.org/10.5281/zenodo.15186	f. nov.	green_normal	http://ipni.org/ipni/idPlantNameSearch.do?id=1000695-1	Cynoglossum amabile Stapf & J.R.Drumm. f. ruberum X.D.Dong -- Bull. Bot. Res., Harbin 17(2): 141. 1997 (IK)	Holotype gathering: Yunnan: Dali, Cangshan, alt. 2100m, 20 Jun. 1994, Dong Xiao–dong, No.[0089], 0090 (Typus in Herb. Department of Biology, Dali Teacher's college, Yunnan) [from protologue]	[Cynoglossum amabile Stapf & J. R. Drumm.]	Two specimens are designated as holotype, but as they are obviously part of the same gathering (same taxon, same locality, same date, same collector) and are kept in the same institution, the name is validly published (ICN Art. 40.2 & 6–7). The diagnosis refers to "floribus rubris" (not "ruberis"), so that the original spelling of the epithet is considered a correctable (orthographical or typogra…
1035	Variety	Cynoglossum	-	-	-	-	amabile	-	parviflorum	-	-		Cynoglossum amabile var. parviflorum Turrill	Cynoglossum amabile var. parviflorum	Turrill	1949	in Bot. Mag. 177: ad tab. 82. 1949	http://dx.doi.org/10.5281/zenodo.15490	var. nov.	green_normal		absent (2014-11-05)	Original material: Cultivated at Kew … grown as an annual … sown in April 1947 [from protologue]. Original specimens: A (A00096678*), E (E00288407*, E00288408*), G (G00177266*), K, US (US00110903*, US01013752*). Lectotype (to be designated elsewhere by König et al.): Herbarium experimental grounds, K. 2492, seed from Ceylon, 15 July 1947, anon. (K)	[Cynoglossum amabile Stapf & J. R. Drumm.]
1036	Variety	Cynoglossum	-	-	-	-	amabile	-	pauciglochidiatum	-	-		Cynoglossum amabile var. pauciglochidiatum Y. L. Liu	Cynoglossum amabile var. pauciglochidiatum	Y. L. Liu	1981	in Acta Phytotax. Sin. 19: 520. 1981	http://dx.doi.org/10.5281/zenodo.15155	var. nov.	green_normal	http://ipni.org/ipni/idPlantNameSearch.do?id=916237-1	Cynoglossum amabile Stapf & J.R.Drumm. var. pauciglochidiatum Y.L.Liu -- Acta Phytotax. Sin. 19(4): 520 (1981). (IK)	Holotype: loco dicto [Lijang], alt. 2700 m, IX. 1958, W. T. Wang 186 (Typus in Herb. Kumming. [KUN] Inst. Bot. Acad. Sin. conserv.) [from protologue]	[Cynoglossum amabile Stapf & J. R. Drumm.]
410	Species	Cynoglossum	-	-	-	-	amani	-	-	-	-	Mattiastrum amani Rech. f.	Cynoglossum amani (Rech. f.) Greuter & Burdet	Cynoglossum amani	(Rech. f.) Greuter & Burdet	1981	in Willdenowia 11: 34. 1981	http://www.jstor.org/stable/3995788?seq=12	comb. nov.	green_bold	http://ipni.org/ipni/idPlantNameSearch.do?id=908615-1	Cynoglossum amani (Rech.f.) Greuter & Burdet -- Willdenowia 11(1): 34. 1981 (IK)		accepted
679	Species	Cynoglossum	-	-	-	-	amplexicaule	-	-	-	-		Cynoglossum amplexicaule Michx.	Cynoglossum amplexicaule	Michx.	1803	, Fl. Bor.-Amer. 1: 132. 1803	http://biodiversitylibrary.org/page/4165975	nom. illeg. [homonym]	orange_normal	http://ipni.org/ipni/idPlantNameSearch.do?id=115032-1	Cynoglossum amplexicaule Michx. -- Fl. Bor.-Amer. (Michaux) 1: 132. 1803 [19 Mar 1803] (IK)	Original material: In montibus Alléghanis [from protologue]	Not Cynoglossum s. l.; genus uncertain ["Cynoglossum" virginianum L.]
845	Species	Cynoglossum	-	-	-	-	amplexicaule	-	-	-	-		Cynoglossum amplexicaule Lam.	Cynoglossum amplexicaule	Lam.	1792	, Tabl. Encycl. 1: 399. 1792	http://biodiversitylibrary.org/page/794586	spec. nov.	green_normal	http://ipni.org/ipni/idPlantNameSearch.do?id=115033-1	Cynoglossum amplexicaule Lam. -- Tabl. Encycl. i. 399. (IK)	Original material: [Cult. in Paris?] Ex Oriente? ♂ Cynogl. creticum. 2. Clus. an C. pictum. Hort. Kew [from protologue]. Type: P-LAM?	[Cynoglossum creticum Mill.]
846	Species	Cynoglossum	-	-	-	-	amplifolium	-	-	-	-		Cynoglossum amplifolium Hochst. ex A. DC.	Cynoglossum amplifolium	Hochst. ex A. DC.	1846	in Candolle, Prodr. 10: 149. 1846	http://biodiversitylibrary.org/page/161830	spec. nov.	orange_bold	http://ipni.org/ipni/idPlantNameSearch.do?id=115034-1	Cynoglossum amplifolium Hochst. ex DC. -- Prodr. [A. P. de Candolle] 10: 149. 1846 [8 Apr 1846] (IK)	Original material: (Hochst.! pl. Schimp. abyss. sect. 2. n. 564) in mediâ regione montium Abyssiniae [from protologue]. Holotype: Ethiopia, between Endschetcap and Schoata, Schimper 564 (G-DC); isotypes: BM, BR*, HBG*, K*, L*, M*, MPU*, S*, UPS, W*	Not Cynoglossum s. l.; genus uncertain (species accepted)
1082	Forma	Cynoglossum	-	-	-	-	amplifolium	-	-	-	macrocarpum		Cynoglossum amplifolium f. macrocarpum Brand	Cynoglossum amplifolium f. macrocarpum	Brand	1921	in Engler, Pflanzenr. 78 (IV.252): 141. 1921	http://biodiversitylibrary.org/page/18697751	nom. nov.	orange_normal		absent (2014-11-05)	Replaced synonym: Cynoglossum lancifolium Hook. f.	Not Cynoglossum s. l.; genus uncertain ["Cynoglossum" amplifolium Hochst. ex A. DC.]	For additional information see Cynoglossum lancifolium Hook. f..
299	Variety	Cynoglossum	-	-	-	-	amplifolium	-	subalpinum	-	-	Cynoglossum subalpinum T. C. E. Fr.	Cynoglossum amplifolium var. subalpinum (T. C. E. Fr.) Verdc.	Cynoglossum amplifolium var. subalpinum	(T. C. E. Fr.) Verdc.	1991	in Polhill, Fl. Trop. E. Africa, Boragin.: 106. 1991	http://dx.doi.org/10.5281/zenodo.15157	comb. & stat. nov. [species to variety]	orange_normal	http://ipni.org/ipni/idPlantNameSearch.do?id=966728-1	Cynoglossum amplifolium Hochst. ex DC. var. subalpinum (T.C.E.Fr.) Verdc. -- Fl. Trop. E. Africa, Boragin. 106. 1991 (IK)		Not Cynoglossum s. l.; genus uncertain ["Cynoglossum" amplifolium Hochst. ex A. DC.]
28	Species	Cynoglossum	-	-	-	-	anchusoides	-	-	-	-		Cynoglossum anchusoides Lindl.	Cynoglossum anchusoides	Lindl.	1842	in Edwards’s Bot. Reg. 28: t. 14. 1842	http://biodiversitylibrary.org/page/242024	spec. nov.	green_bold	http://ipni.org/ipni/idPlantNameSearch.do?id=115035-1	Cynoglossum anchusoides Lindl. -- Edwards's Bot. Reg. 28: t. 14. 1842 (IK)	Original material: Raised from seeds received from the East India Company, said to have been collected either in Cashmere or Tibet [from protologue]. Presumed type: Herb. East India Company, without collector, s.n. (K) [Kazmi in J. Arnold Arb. 52: 335. 1971]	accepted		Lindelofia anchusoides (Lindl.) Lehm. 1850	Adelocaryum anchusoides (Lindl.) Brand 1915
1246	Subspecies	Cynoglossum	-	-	-	-	anchusoides	asperum	-	-	-	Lindelofia aspera Rech. f.	Cynoglossum anchusoides subsp. asperum (Rech. f.) Greuter & Stier	Cynoglossum anchusoides subsp. asperum	(Rech. f.) Greuter & Stier	2015	in Biodivers. Data J. [hoc loco]. 2015		comb. nov.	green_bold				accepted
450	Species	Cynoglossum	-	-	-	-	ancyritanum	-	-	-	-	Paracaryum ancyritanum Boiss.	Cynoglossum ancyritanum (Boiss.) Greuter & Burdet	Cynoglossum ancyritanum	(Boiss.) Greuter & Burdet	1981	in Willdenowia 11: 34. 1981	http://www.jstor.org/stable/3995788?seq=12	comb. nov.	green_bold	http://ipni.org/ipni/idPlantNameSearch.do?id=908616-1	Cynoglossum ancyritanum (Boiss.) Greuter & Burdet -- Willdenowia 11(1): 34. 1981 (IK)		accepted
680	Species	Cynoglossum	-	-	-	-	andicola	-	-	-	-		Cynoglossum andicola K. Krause	Cynoglossum andicola	K. Krause	1906	in Bot. Jahrb. Syst. 37: 635. 1906 <i>('andicolum')</i>	http://biodiversitylibrary.org/page/13612	spec. nov.	orange_normal	http://ipni.org/ipni/idPlantNameSearch.do?id=115036-1	Cynoglossum andicola K.Krause -- Bot. Jahrb. Syst. 37(5): 635. 1906 [30 Oct 1906] (IK)	Peru: Inter Cajamarca et Hualgayoc, in saxosis, 4100–4200 m s.m. (Weberbauer n. 4230 –- fl. Mense Junio) [from protologue]	Hackelia andicola (K. Krause) Brand	Correction of the epithet’s original spelling mandated by ICN Art. 23.5.	Hackelia andicola (K. Krause) Brand 1931
277	Species	Cynoglossum	-	-	-	-	angustifolium	-	-	-	-		Cynoglossum angustifolium Willd.	Cynoglossum angustifolium	Willd.	1798	, Sp. Pl. 1: 763. 1798	http://bibdigital.rjb.csic.es/ing/Libro.php?Libro=3337&Pagina=266	spec. nov.	green_normal	http://ipni.org/ipni/idPlantNameSearch.do?id=115037-1	Cynoglossum angustifolium Willd. -- Sp. Pl., ed. 4 [Willdenow] 1(2): 763. 1798 [Jul 1798] (IK)	Original material: in Armenia (v. s.) [from protologue]. Holotype: B-W (B-W03337*)	[Cynoglossum racemosum Schreb.]	Tournefort’s phrase (1707) "Cynoglossum orientale minus, flore campanulato caeruleo" is the basis of three Cynoglossum names: Cynoglossum racemosum Schreb. (1767), Cynoglossum emarginatum Lam. (1791) and Cynoglossum angustifolium Willd. (1789), all with different type specimens. Therefore we treat them as three heterotypic, legitimate names.	Mattia angustifolia (Willd.) G. Don 1837-1838	Paracaryum angustifolium (Willd.) Boiss. 1849
847	Species	Cynoglossum	-	-	-	-	angustifolium	-	-	-	-		Cynoglossum angustifolium of gardeners, ascribed to Steudel	Cynoglossum angustifolium	of gardeners, ascribed to Steudel	1821	, Nomencl. Bot.: 251. 1821	http://biodiversitylibrary.org/page/685376	nom. inval. [pro syn. sub Cynoglossum officinale]	grey	http://ipni.org/ipni/idPlantNameSearch.do?id=115038-1	Cynoglossum angustifolium Hort. ex Steud. -- Nomencl. Bot. [Steudel] 251. 1821 (IK)
848	Species	Cynoglossum	-	-	-	-	angustifolium	-	-	-	-		Cynoglossum angustifolium of Aucher-Eloy	Cynoglossum angustifolium	of Aucher-Eloy	1846	[A. DC. in Candolle, Prodr. 10: 170. 1846]	http://biodiversitylibrary.org/page/161851	nom. inval. [pro syn. sub Mattia leptophylla]	grey	http://ipni.org/ipni/idPlantNameSearch.do?id=115039-1	Cynoglossum angustifolium Aucher ex A.DC. -- Prodr. [A. P. de Candolle] 10: 170. 1846 [8 Apr 1846] (IK)
29	Species	Cynoglossum	-	-	-	-	apenninum	-	-	-	-		Cynoglossum apenninum L.	Cynoglossum apenninum	L.	1753	, Sp. Pl.: 134. 1753	http://www.biodiversitylibrary.org/page/358153	spec. nov.	green_bold	http://ipni.org/ipni/idPlantNameSearch.do?id=115042-1	Cynoglossum apenninum L. -- Sp. Pl. 1: 134. 1753 [1 May 1753] (IK)	Original material: in alpibus Apenninis, Campoclarensibus, umbrosis [from protologue]. Lectotype (Selvi in Taxon 53: 801. 2004): illustration "Cynoglossa mont. maxima" in Colonna, Ekphr.: t. 170. 1606	accepted		Solenanthus apenninus (L.) Hohen. 1838
849	Species	Cynoglossum	-	-	-	-	apenninum	-	-	-	-		Cynoglossum apenninum of Gouan	Cynoglossum apenninum	of Gouan	1765	, Fl. Monsp.: 20. 1765	http://biodiversitylibrary.org/page/6084919	[isonym]	grey	http://ipni.org/ipni/idPlantNameSearch.do?id=115040-1	Cynoglossum apenninum Gouan -- Fl. Monsp. (Gouan) 20. 1764 [Dec 1764] (IK)
850	Species	Cynoglossum	-	-	-	-	apenninum	-	-	-	-		Cynoglossum apenninum of Roth	Cynoglossum apenninum	of Roth	1846	[A. DC. in Candolle, Prodr. 10: 147. 1846]	http://biodiversitylibrary.org/page/161828	nom. inval. [pro syn. sub Cynoglossum montanum]	grey	http://ipni.org/ipni/idPlantNameSearch.do?id=115041-1	Cynoglossum apenninum Roth ex A.DC. -- Prodr. [A. P. de Candolle] 10: 147. 1846 [8 Apr 1846] (IK)
466	Species	Cynoglossum	-	-	-	-	argaeum	-	-	-	-		Cynoglossum argaeum Greuter & Burdet	Cynoglossum argaeum	Greuter & Burdet	1981	in Willdenowia 11: 34. 1981	http://www.jstor.org/stable/3995788?seq=12	nom. nov.	green_bold	http://ipni.org/ipni/idPlantNameSearch.do?id=907358-1	Cynoglossum argaeum Greuter & Burdet -- Willdenowia 11(1): 34, nom. nov. 1981 (IK)	Replaced synonym: Paracaryum calycinum Boiss. & Balansa, non Cynoglossum calycinum C. A. Mey.	accepted
851	Species	Cynoglossum	-	-	-	-	argenteum	-	-	-	-		Cynoglossum argenteum Lam.	Cynoglossum argenteum	Lam.	1779	, Fl. Franç. 2: 277. 1779	http://bibdigital.rjb.csic.es/ing/Libro.php?Libro=880&Pagina=285	nom. illeg. [superfl.]	green_normal	http://ipni.org/ipni/idPlantNameSearch.do?id=115043-1	Cynoglossum argenteum Lam. -- Fl. Franç. (Lamarck) 2: 277. 1779 [1778 publ. after 21 Mar 1779] (IK)	Replaced synonym: Cynoglossum cheirifolium L.	Cynoglossum cheirifolium L.
852	Species	Cynoglossum	-	-	-	-	armenum	-	-	-	-		Cynoglossum armenum of Gundelsheimer	Cynoglossum armenum	of Gundelsheimer	1849	[K. Koch in Linnaea 22: 647. 1849]	http://biodiversitylibrary.org/page/35385010	nom. inval. [pro syn. sub Mattia punctata]	grey		absent (2014-11-05)
452	Species	Cynoglossum	-	-	-	-	artvinense	-	-	-	-	Paracaryum artvinense R. R. Mill	Cynoglossum artvinense (R. R. Mill) Greuter & Burdet	Cynoglossum artvinense	(R. R. Mill) Greuter & Burdet	1981	in Willdenowia 11: 34. 1981	http://www.jstor.org/stable/3995788?seq=12	comb. nov.	green_bold	http://ipni.org/ipni/idPlantNameSearch.do?id=908617-1	Cynoglossum artvinense (R.R.Mill) Greuter & Burdet -- Willdenowia 11(1): 34. 1981 (IK)		accepted
33	Species	Cynoglossum	-	-	-	-	arundanum	-	-	-	-		Cynoglossum arundanum Coss.	Cynoglossum arundanum	Coss.	1849	, Notes Pl. Crit.: 41. 1849	http://bibdigital.rjb.csic.es/ing/Libro.php?Libro=914&Pagina=41	spec. nov.	green_normal	http://ipni.org/ipni/idPlantNameSearch.do?id=115044-1	Cynoglossum arundanum Coss. -- Notes Pl. Crit. 41. (IK)	Original material: Fructiferam legit 4a die Julii E. Bourgeau. In regione montana regni Granatensis, Sierra de las Nieves prope Ronda (E. Bourgeau, 1849) [from protologue]. Syntypes: P (P00616503, P00616504)*	[Cynoglossum cheirifolium subsp. heterocarpum (Kunze) Font Quer]		Cynoglossum cheirifolium var. arundanum (Coss.) Maire 1936	Pardoglossum cheirifolium var. arundanum (Coss.) Mathez 1975
35	Variety	Cynoglossum	-	-	-	-	arundanum	-	mariolense	-	-		Cynoglossum arundanum var. mariolense Rouy	Cynoglossum arundanum var. mariolense	Rouy	1882	in Bull. Soc. Bot. France 29: 123. 1882.	http://biodiversitylibrary.org/page/267081	var. nov.	green_normal		absent (2014-11-05)	Original material: Sierra Mariola: éboulis/rocailles du cerro de Agres [from protologue]	[Cynoglossum cheirifolium subsp. heterocarpum (Kunze) Font Quer]	The name already appears, without description, in Bull. Soc. Bot. France 28: 162, 168. 1881.	Cynoglossum heterocarpum var. mariolense (Rouy) Willk. 1893	Cynoglossum cheirifolium subvar. mariolense (Rouy) Brand 1921
37	Species	Cynoglossum	-	-	-	-	asperrimum	-	-	-	-		Cynoglossum asperrimum Nakai	Cynoglossum asperrimum	Nakai	1923	in Bot. Mag. (Tokyo) 37: 6. 1923	http://dx.doi.org/10.5281/zenodo.15227	spec. nov.	green_bold	http://ipni.org/ipni/idPlantNameSearch.do?id=115045-1	Cynoglossum asperrimum Nakai -- Bot. Mag. (Tokyo) 1923, xxxvii. 6. (IK)	Original material: Quelpaert: Hallasan (T. Nakai); Corea. In insula Hokitsuto (T. Nakai); Kiusiu: Wakasugiyama prov. Chikuzen (K.Nagano); Shikoku: Koyabiramura prov. Awa (J.Nikai n. 1331); Hondo: Nikko prov. Shimotsuke (J. Matsumura). Aidzu prov. Iwashiro (R.Yatabe et J. Matsamura). Usuitoge prov. Shinano (J. Matsamura). Sone prov. Rikuzen (Y. Yabe). ontake prov. Shinano (G. Koidzumi); Yeso: Hako…	accepted		Paracynoglossum asperrimum (Nakai) Popov 1953
302	Variety	Cynoglossum	-	-	-	-	asperrimum	-	tosaense	-	-	Cynoglossum tosaense Nakai	Cynoglossum asperrimum var. tosaense (Nakai) H. Hara	Cynoglossum asperrimum var. tosaense	(Nakai) H. Hara	1948	, Enum. Spermatophytarum Japon. 1: 172. 1948	http://dx.doi.org/10.5281/zenodo.15224	comb. & stat. nov. [species to variety]	green_normal		absent (2014-11-05)		[Cynoglossum asperrimum Nakai]
1037	Variety	Cynoglossum	-	-	-	-	asperrimum	-	yesoense	-	-		Cynoglossum asperrimum var. yesoense Nakai	Cynoglossum asperrimum var. yesoense	Nakai	1923	in Bot. Mag. (Tokyo) 37: 7, 69. 1923	http://dx.doi.org/10.5281/zenodo.15179	var. nov.	green_normal		absent (2014-11-05)	Original material: Yeso: Moiwa prov. Ishikari (T.Nakai). Sapporo (K. Miyabe) Yubarisan (G. Koidzumi). Jyozankei (J. Matsamura). Asahigawa (G. Koidzumi) [from protologue]	[Cynoglossum asperrimum Nakai]
1247	Species	Cynoglossum	-	-	-	-	asperum	-	-	-	-	Paracaryum asperum Stocks	Cynoglossum asperum (Stocks) Greuter & Stier	Cynoglossum asperum	(Stocks) Greuter & Stier	2015	in Biodivers. Data J. [hoc loco]. 2015		comb. nov.	green_bold				accepted
38	Species	Cynoglossum	-	-	-	-	atlanticum	-	-	-	-		Cynoglossum atlanticum Murb.	Cynoglossum atlanticum	Murb.	1922	in Bot. Not. 1922: 275. 1922	http://dx.doi.org/10.5281/zenodo.15167	spec. nov.	green_normal	http://ipni.org/ipni/idPlantNameSearch.do?id=115046-1	Cynoglossum atlanticum Murb. -- Bot. Not. 1922, 275. (IK)	Original material: In reg. infer. Atlantis Majoris: Amismiz [from protologue]. Holotype: 5 May 1921, Murbeck, LD (LD1226779) *	[Cynoglossum creticum Mill.]		Cynoglossum creticum var. atlanticum (Murb.) Maire 1934
342	Species	Cynoglossum	-	-	-	-	aucheri	-	-	-	-	Mattia aucheri A. DC.	Cynoglossum aucheri (A. DC.) Greuter & Burdet	Cynoglossum aucheri	(A. DC.) Greuter & Burdet	1981	in Willdenowia 11: 34. 1981	http://www.jstor.org/stable/3995788?seq=12	comb. nov.	green_bold	http://ipni.org/ipni/idPlantNameSearch.do?id=908618-1	Cynoglossum aucheri (A.DC.) Greuter & Burdet -- Willdenowia 11(1): 34. 1981 (IK)		accepted
40	Species	Cynoglossum	-	-	-	-	austinae	-	-	-	-		Cynoglossum austiniae Eastw.	Cynoglossum austiniae	Eastw.	1905	in Bull. Torrey Bot. Club 32: 203. 1905 <i>('austinae')</i>	http://www.biodiversitylibrary.org/page/13413550	spec. nov.	orange_normal	http://ipni.org/ipni/idPlantNameSearch.do?id=74309-2	Cynoglossum austinae Eastw. -- Bull. Torrey Bot. Club 32: 203. 1905 (GCI)	Original material: Collected by Mrs. C. C. Bruce, the daughter of Mrs. R. M. Austin, in whose honor it is named, at Butte Creek, Calfornia (sic!), March and June, 1897, being 2092 of her collection [from protologue]. Holotype: CAS *	Not Cynoglossum s. l.; genus uncertain ["Cynoglossum" grande Douglas ex Lehm.]
853	Species	Cynoglossum	-	-	-	-	australe	-	-	-	-		Cynoglossum australe R. Br.	Cynoglossum australe	R. Br.	1810	, Prodr. Fl. Nov. Holland.: 495. 1810	http://www.biodiversitylibrary.org/page/36315772	spec. nov.	green_bold	http://ipni.org/ipni/idPlantNameSearch.do?id=115048-1	Cynoglossum australe R.Br. -- Prodr. Fl. Nov. Holland. 495. 1810 [27 Mar 1810] (IK)	Original material: J. D. (v. v.) [Port Jackson area and Van Diemen Island (vidi vivum = seen living)] [from protologue]. Specimens: BM (BM001040566, BM001040567)*,GH (GH00092801)	accepted
1332	Variety	Cynoglossum	-	-	-	-	australe	-	australe	-	-		Cynoglossum australe var. australe R. Br.	Cynoglossum australe var. australe	R. Br.	1921	in Engler, Pflanzenr. 78 (IV.252): 132. 1921	http://biodiversitylibrary.org/page/18697742	[autonym]	grey	http://ipni.org/ipni/idPlantNameSearch.do?id=126492-3	Cynoglossum australe var. australe R.Br. -- Engler's Das Pflanzenreich Heft 78 1921 (APNI)
103	Variety	Cynoglossum	-	-	-	-	australe	-	drummondi	-	-	Cynoglossum drummondii Benth.	Cynoglossum australe var. drummondii (Benth.) Brand	Cynoglossum australe var. drummondii	(Benth.) Brand	1921	in Engler, Pflanzenr. 78 (IV.252): 133. 1921	http://www.biodiversitylibrary.org/page/18697743	comb. & stat. nov. [species to variety]	green_normal	http://ipni.org/ipni/idPlantNameSearch.do?id=126518-3	Cynoglossum australe var. drummondii (Benth.) Brand -- Engler's Das Pflanzenreich Heft 78 1921 (APNI)		[Cynoglossum australe R. Br.]
760	Hybrid	Cynoglossum	-	-	-	-	austriacum	-	-	-	-		Cynoglossum austriacum Rech.	Cynoglossum austriacum	Rech.	1925	in Ann. Naturhist. Mus. Wien 38: 151. 1925, pro hybr.	http://www.landesmuseum.at/pdf_frei_remote/ANNA_38_0150-0152.pdf	hybr. nov. [C. hungaricum × C. officinale]	green_bold	http://ipni.org/ipni/idPlantNameSearch.do?id=115049-1	Cynoglossum × austriacum Rech. -- Ann. Naturhist. Mus. Wien 38: 151. 1925 (IK)	Original material: Austria inferior: Marchfeld. In pinetis sabulosis "Weikendorfer Kemise" (1924) inter parentes [from protologue]. Syntype: 19 Jun 1924, Rechinger, U (U0000806*)	accepted as hybrid
854	Species	Cynoglossum	-	-	-	-	austroafricanum	-	-	-	-		Cynoglossum austroafricanum of Weimarck	Cynoglossum austroafricanum	of Weimarck	1971	[Jacot Guillarmot, Fl. Lesotho: 233. 1971] <i>('austro-africanum')</i>	http://dx.doi.org/10.5281/zenodo.15199	nom. inval. [nom. nud.]	grey		absent (2014-11-05)
855	Species	Cynoglossum	-	-	-	-	austroafricanum	-	-	-	-		Cynoglossum austroafricanum Weim. ex Hilliard & B. L. Burtt	Cynoglossum austroafricanum	Weim. ex Hilliard & B. L. Burtt	1986	in Notes Roy. Bot. Gard. Edinburgh 43: 347. 1986	http://dx.doi.org/10.5281/zenodo.15178	spec. nov.	green_normal	http://ipni.org/ipni/idPlantNameSearch.do?id=930710-1	Cynoglossum austroafricanum Hilliard & B.L.Burtt -- Notes Roy. Bot. Gard. Edinburgh 43(3): 347. 1986 (IK)	Original material: 2929 CB, Cobham Forest Reserve, Sipongweni, c. 6500 ft, 21 ii 1981, Hilliard & Burtt 14072 (E holo., NU iso.). [+ many paratypes] [from protologue]. Holotype: E; Isotype: NU	[Cynoglossum hirsutissimum Lehm.]
1248	Species	Cynoglossum	-	-	-	-	austroechinatum	-	-	-	-	Rindera austroechinata Popov	Cynoglossum austroechinatum (Popov) Greuter & Stier	Cynoglossum austroechinatum	(Popov) Greuter & Stier	2015	in Biodivers. Data J. [hoc loco]. 2015		comb. nov.	green_bold				accepted
43	Species	Cynoglossum	-	-	-	-	azocarti	-	-	-	-		Cynoglossum azocartii Phil.	Cynoglossum azocartii	Phil.	1895	in Anales Univ. Chile 65: 62. 1884 <i>('azocarti')</i>	http://dx.doi.org/10.5281/zenodo.15189	spec. nov.	orange_normal	http://ipni.org/ipni/idPlantNameSearch.do?id=115051-1	Cynoglossum azocarti Phil. -- Anales Univ. Chile (1884), reimp. 8. (IK)	Original material: Prope Constitucion invenit ornatissimus Raphael Azocart [from protologue]. Syntypes: (SGO000004028*, SGO000004029*)	Not Cynoglossum s. l.; genus uncertain ["Cynoglossum" paniculatum Hook. & Arn.]	Correction of the epithet’s original spelling mandated by ICN Art. 60.12.	Cynoglossum paniculatum var. azocartii (Phil.) Reiche 1907	Cynoglossum paniculatum f. azocartii (Phil.) Brand 1921
1249	Species	Cynoglossum	-	-	-	-	badghysii	-	-	-	-	Mattiastrum badghysii F. Sadat	Cynoglossum badghysii (F. Sadat) Greuter & Stier	Cynoglossum badghysii	(F. Sadat) Greuter & Stier	2015	in Biodivers. Data J. [hoc loco]. 2015		comb. nov.	green_bold				accepted
682	Species	Cynoglossum	-	-	-	-	baeticum	-	-	-	-		Cynoglossum baeticum Sutorý	Cynoglossum baeticum	Sutorý	2006	in Willdenowia 36: 137. 2006	http://www.bgbm.org/sites/default/files/documents/wi36-1Sutory.pdf	spec. nov.	green_normal	http://ipni.org/ipni/idPlantNameSearch.do?id=77075726-1	Cynoglossum baeticum Sutorý -- Willdenowia 36(1): 137 (-144; figs. 1-6). 2006 [27 Feb 2006]	Holotype: Hispania, provincia de Jaén, Sierra de Segura, in valle supra fontes fluminis Quadalquivir dictis, 1400 m, 1.6.1996, K. Sutorý (BRNM 694 870) [from protologue]	[Cynoglossum melananthum Pau]
44	Species	Cynoglossum	-	-	-	-	baicalense	-	-	-	-		Cynoglossum baicalense Pall. ex Roem. & Schult.	Cynoglossum baicalense	Pall. ex Roem. & Schult.	1819	, Syst. Veg. 4: 764. 1819	http://biodiversitylibrary.org/page/770078	spec. nov.	orange_normal	http://ipni.org/ipni/idPlantNameSearch.do?id=115052-1	Cynoglossum baicalense Pall. ex Roem. & Schult. -- Syst. Veg., ed. 15 bis [Roemer & Schultes] 4: 764. 1819 (IK)	Original material: Ad lacum Baikal. Pall. [from protologue]. Probable holotype: HAL (HAL_0115150)*	[Craniospermum subvillosum Lehm.]		Solenanthus baicalensis (Pall. ex Roem. & Schult.) DC. 1846
1250	Species	Cynoglossum	-	-	-	-	bakhtiaricum	-	-	-	-	Solenanthus bakhtiaricus Khat.	Cynoglossum bakhtiaricum (Khat.) Greuter & Stier	Cynoglossum bakhtiaricum	(Khat.) Greuter & Stier	2015	in Biodivers. Data J. [hoc loco]. 2015		comb. nov.	green_bold				accepted
856	Species	Cynoglossum	-	-	-	-	barbaricinum	-	-	-	-		Cynoglossum barbaricinum Arrigoni & Selvi	Cynoglossum barbaricinum	Arrigoni & Selvi	2011	in Webbia 66: 40. 2011	http://www.tandfonline.com/doi/pdf/10.1080/00837792.2011.10670883	spec. nov.	green_bold	http://ipni.org/ipni/idPlantNameSearch.do?id=77113160-1	Cynoglossum barbaricinum Arrigoni & Selvi -- Webbia 66(1): 40 (39-43; fig. 1, map). 2011 [6 Jun 2011]	Holotype: Orgosolo, Supramonte, radure nella lecceta di Sas Baddes, 22 Jun 1972, Arrigoni & Nardi (FI) [from protologue]	accepted
857	Species	Cynoglossum	-	-	-	-	basuticum	-	-	-	-		Cynoglossum basuticum of Weimarck	Cynoglossum basuticum	of Weimarck	1971	[Jacot Guillarmot, Fl. Lesotho: 234. 1971]	http://dx.doi.org/10.5281/zenodo.15211	nom. inval. [nom. nud.]	grey		absent (2014-11-05)
858	Species	Cynoglossum	-	-	-	-	bequaertii	-	-	-	-		Cynoglossum bequaertii De Wild.	Cynoglossum bequaertii	De Wild.	1920	in Rev. Zool. Africaine 8: B18. 1920 <i>('bequaerti')</i>	http://biodiversitylibrary.org/page/11472968	spec. nov.	orange_normal	http://ipni.org/ipni/idPlantNameSearch.do?id=115053-1	Cynoglossum bequaertii De Wild. -- Rev. Zool. Bot. Africaines viii. Suppl. Bot 18 (1920). (IK)	Original material: [Zaire] Ruwenzori, 12 avril 1914 (J. Bequaert, no. 3590. – Vers 2,000 à 1,200 m. d’altitude) [from protologue]. Syntypes: BR (BR0000008865311*, BR0000008865328*) (BR, holo.)	Not Cynoglossum s. l.; genus uncertain ["Cynoglossum" amplifolium Hochst. ex A. DC.]	Correction of the epithet’s original spelling mandated by ICN Art. 60.12.
681	Species	Cynoglossum	-	-	-	-	berteroi	-	-	-	-		Cynoglossum berteroi Colla	Cynoglossum berteroi	Colla	1835	, Herb. Pedem. 4: 256. 1835 [Aug]; & in Mem. Reale Accad. Sci. Torino 38: 129. 1835 [Nov-Dec] <i>('berteri')</i>	http://biodiversitylibrary.org/page/31166789	spec. nov.	orange_normal	http://ipni.org/ipni/idPlantNameSearch.do?id=115055-1	Cynoglossum berteroi Colla -- Herb. Pedem. iv. 256 (1835). (IK)	Original material: In praeruptis sylvaticis montium editiorum ins: Juan-Fermandez Berter: … Colla pl: rar: chil: fasc: III. tab. XLII. ined: [from protologue]. Original specimen: TO [foto!], duplicate:– Bertero 35, G (G00236137*), Bertero 1449, G-DC (G00205848*)	Selkirkia berteroi (Colla) Hemsl.	Correction of the epithet’s original spelling mandated by ICN Art. 60.7). Name subsequently published in Mem. Reale Accad. Sci. Torino 38: 132, t. 43. 1835 [Nov-Dec].	Selkirkia berteroi (Colla) Hemsl. 1884
859	Species	Cynoglossum	-	-	-	-	berteroi	-	-	-	-		Cynoglossum berteroi of Colla	Cynoglossum berteroi	of Colla	1846	[DC., Prodr. 10: 153. 1846] <i>('berteri')</i>	http://biodiversitylibrary.org/page/161834	[isonym]	grey	http://ipni.org/ipni/idPlantNameSearch.do?id=115054-1	Cynoglossum berteroi Colla ex DC. -- Prodr. [A. P. de Candolle] 10: 153. 1846 [8 Apr 1846] (IK)
46	Species	Cynoglossum	-	-	-	-	bicolor	-	-	-	-		Cynoglossum bicolor Willd.	Cynoglossum bicolor	Willd.	1809	, Enum. Pl.: 180. 1809	http://bibdigital.rjb.csic.es/ing/Libro.php?Libro=1684&Pagina=187	spec. nov.	green_normal	http://ipni.org/ipni/idPlantNameSearch.do?id=115056-1	Cynoglossum bicolor Willd. -- Enum. Pl. [Willdenow] 1: 180. 1809 [Apr 1809] (IK)	Original material: in Germania. ♂. [biennial] D. [cultivated out of doors] [from protologue]	[Cynoglossum officinale L.]		Cynoglossum officinale var. bicolor (Willd.) Lehm. 1821	Cynoglossum officinale f. bicolor (Willd.) Asch. & Graebn. 1899	Cynoglossum officinale subvar. bicolor (Willd.) Rouy 1908
292	Species	Cynoglossum	-	-	-	-	biebersteinii	-	-	-	-		Cynoglossum biebersteinii Greuter & Burdet	Cynoglossum biebersteinii	Greuter & Burdet	1981	in Willdenowia 11: 34. 1981	http://www.jstor.org/stable/3995788?seq=12	nom. illeg. [superfl.]	green_normal	http://ipni.org/ipni/idPlantNameSearch.do?id=908619-1	Cynoglossum biebersteinii (DC.) Greuter & Burdet -- Willdenowia 11(1): 34. 1981 (IK)	Replaced synonym: Solenanthus dubius Fisch. & C. A. Mey.	Cynoglossum dubium (Fisch. & C. A. Mey.) Greuter & Stier
860	Species	Cynoglossum	-	-	-	-	birkinshawii	-	-	-	-		Cynoglossum birkinshawii J. S. Mill.	Cynoglossum birkinshawii	J. S. Mill.	2005	in Adansonia, ser. 3, 27: 115. 2005	http://dx.doi.org/10.5281/zenodo.15181	spec. nov.	green_bold	http://ipni.org/ipni/idPlantNameSearch.do?id=77066941-1	Cynoglossum birkinshawii J.S.Mill. -- Adansonia ser. 3, 27(1): 115 (-118; figs. 1-2). 2005 [30 Jun 2005]	Original material: Birkinshaw 915, Madagascar, Prov. Antsiranana, Tsaratanana Massif, Mahatsabory Mica, 12 km N of Mangindrano, around dried-up lake and adjacent mid-elevation humid evergreen forest, 2050 m, 14°09’09”S, 48°57’21”E, fl., 15 Oct. 2001 (holo-, MO!, iso-, TAN), + several paratypes [from protologue]. Holotype: MO (MO5789723*); isotype: TAN	accepted
861	Species	Cynoglossum	-	-	-	-	borbonicum	-	-	-	-		Cynoglossum borbonicum Bory	Cynoglossum borbonicum	Bory	1804	, Voy. Iles Afrique 2: 382. 1804	http://gallica.bnf.fr/ark:/12148/bpt6k967873/f385.image	spec. nov.	green_bold	http://ipni.org/ipni/idPlantNameSearch.do?id=115057-1	Cynoglossum borbonicum Bory -- Voy. Iles Afrique 2: 382. 1804 (IK)	Original material: La Réunion, Plaine des Cafres, Bory. [G? Fl. Masc.]	accepted	Prevents the transfer to Cynoglossum of its taxonomic synonym Myosotis borbonica Lam. (1791), earlier and independently described.
1040	Variety	Cynoglossum	-	-	-	-	borbonicum	-	adscendens	-	-		Cynoglossum borbonicum var. adscendens A. DC.	Cynoglossum borbonicum var. adscendens	A. DC.	1846	in Candolle, Prodr. 10: 152. 1846	http://biodiversitylibrary.org/page/161832	var. nov.	green_normal		absent (2014-11-05)	Original material: in Mauritio aut Borbonia (A. DC. v. s. comm. a Mus. par.) [from protologue]. Holotype: G-DC (G00205655)	[Cynoglossum borbonicum Bory]	The reference to Mauritius is incorrect: the species is endemic to La Réunion (Borbonia).
1038	Variety	Cynoglossum	-	-	-	-	borbonicum	-	angustifolium	-	-		Cynoglossum borbonicum var. angustifolium Bory ex DC.	Cynoglossum borbonicum var. angustifolium	Bory ex DC.	1846	, Prodr. 10: 151. 1846	http://biodiversitylibrary.org/page/161832	var. nov.	green_normal		absent (2014-11-05)	Original material: La Réunion, Plaine des Cafres [from Bory, Voy. Iles Afrique 2: 382. 1804]; (v. s. cum fl. et fr.) [from protologue]. Type specimens in G-DC*	[Cynoglossum borbonicum Bory]
1039	Variety	Cynoglossum	-	-	-	-	borbonicum	-	latifolium	-	-		Cynoglossum borbonicum var. latifolium Bory ex DC.	Cynoglossum borbonicum var. latifolium	Bory ex DC.	1846	, Prodr. 10: 151. 1846	http://biodiversitylibrary.org/page/161832	var. nov.	green_normal		absent (2014-11-05)	Original material: La Réunion, Plaine des Cafres [from Bory, Voy. Iles Afrique 2: 382. 1804].(v. s. sine fr. maturo) [from protologue]. Type specimens in G-DC*	[Cynoglossum borbonicum Bory]
52	Species	Cynoglossum	-	-	-	-	boreale	-	-	-	-		Cynoglossum boreale Fernald	Cynoglossum boreale	Fernald	1905	in Rhodora 7: 250. 1905	http://www.biodiversitylibrary.org/page/562804	spec. nov.	orange_normal	http://ipni.org/ipni/idPlantNameSearch.do?id=74311-2	Cynoglossum boreale Fernald -- Rhodora 7: 250. 1905 (GCI)	Original material: Quebec, beneath Larix in sandy alluvial woods. Little Cascapedia River, July 17, 1905 Williams, Collins & Fernald): New Brunswick, gorge of Aroostook River, July 17, 1902 (Williams, Collins & Fernald): Maine, woods, Orono, June 17, 1873 (F. Lamson-Scribner), June 5, 1898 (E. D. Merrill); open woods. South Chesterville, June 23, 1902 (Z. O. Eaton); Harrison (A. P. Chute): New Ha…	Not Cynoglossum s. l.; genus uncertain ("Cynoglossum" virginianum subsp. boreale (Fernald) A. Haines)		Cynoglossum virginianum var. boreale (Fernald) Cooperr. 1984	Cynoglossum virginianum subsp. boreale (Fernald) A. Haines 2010
862	Species	Cynoglossum	-	-	-	-	boscoi	-	-	-	-		Cynoglossum boscoi of Sennen & Mauricio	Cynoglossum boscoi	of Sennen & Mauricio	1933	, Cat. Fl. Rif Orient.: 82. 1933	http://bibdigital.rjb.csic.es/ing/Libro.php?Libro=42&Pagina=100	nom. inval. [nom. nud.]	grey	http://ipni.org/ipni/idPlantNameSearch.do?id=115059-1	Cynoglossum boscoi Sennen & Mauricio -- Cat. Fl. Rif Orient. 82, nomen. 1933 (IK)
54	Species	Cynoglossum	-	-	-	-	bottae	-	-	-	-		Cynoglossum bottae Deflers	Cynoglossum bottae	Deflers	1889	, Voyage Yemen: 173. 1889	http://biodiversitylibrary.org/page/11452499	spec. nov.	orange_bold	http://ipni.org/ipni/idPlantNameSearch.do?id=115060-1	Cynoglossum bottae Deflers -- Voyage Yemen 173. 1889 (IK)	Original material: Ad fauces montis Schibam (Haraz); alt. 2400–2800 m. (Exs. Nos 300 et 363) [from protologue]. Syntypes: [Yemen Arab Republic] Deflers 300, P; Deflers 363, P (P00622858*)	Not Cynoglossum s. l.; genus uncertain (species accepted)		Paracynoglossum bottae (Deflers) R. R. Mill & A. G. Mill. 1984
1251	Species	Cynoglossum	-	-	-	-	brachystemon	-	-	-	-	Solenanthus brachystemon Fisch. & C. A. Mey.	Cynoglossum brachystemon (Fisch. & C. A. Mey.) Greuter & Stier	Cynoglossum brachystemon	(Fisch. & C. A. Mey.) Greuter & Stier	2015	in Biodivers. Data J. [hoc loco]. 2015		comb. nov.	green_bold				accepted
863	Species	Cynoglossum	-	-	-	-	bracteolatum	-	-	-	-		Cynoglossum bracteolatum Opiz	Cynoglossum bracteolatum	Opiz	1839	in Berchtold & al., Oekon.-Techn. Fl. Böhm. 2(2): 158. 1839	http://books.google.de/books?id=sQwoAAAAYAAJ&hl=de&pg=RA1-PA158#v=onepage&q&f=false	spec. nov.	green_normal		absent (2014-11-05)	Original material: An unbebauten und Schuttstellen. Časlau, 1807, Opiz [from protologue]	[Cynoglossum officinale L.]
55	Species	Cynoglossum	-	-	-	-	brassicifolium	-	-	-	-		Cynoglossum brassicifolium Lag.	Cynoglossum brassicifolium	Lag.	1816	, Gen. Sp. Pl.: 10. 1816 <i>('brassicaefolium')</i>	http://bibdigital.rjb.csic.es/ing/Libro.php?Libro=97&Pagina=19	spec. nov.	orange_normal	http://ipni.org/ipni/idPlantNameSearch.do?id=115062-1	Cynoglossum brassicifolium Lag. -- Gen. Sp. Pl. [Lagasca] 10. 1816 (IK)	Original material: in Regno Cordubense [from protologue]. Lectotype (López Gonzalez in Anales Jard. Bot. Madrid 37: 77—84. 1980): MA (MA94698*) Lopez Gonzalez (Taxon 33: 336—337. 1984)	Omphalodes brassicifolia (Lag.) Sweet	Correction of the epithet’s original spelling mandated by ICN Art. 60.8. A proposal to reject this name (López Gonzalez in Anales Jard. Bot. Madrid 37: 77—84. 1980) has not been approved.	Omphalodes brassicifolia (Lag.) Sweet 1826
1329	Species	Cynoglossum	-	-	-	-	bungei	-	-	-	-	Mattia bungei Boiss.	Cynoglossum bungei (Boiss.) Greuter & Stier	Cynoglossum bungei	(Boiss.) Greuter & Stier	2015	in Biodivers. Data J. [hoc loco]. 2015		comb. nov.	green_bold				accepted
864	Species	Cynoglossum	-	-	-	-	caeruleum	-	-	-	-		Cynoglossum caeruleum of Buchanan-Hamilton	Cynoglossum caeruleum	of Buchanan-Hamilton	1825	[D. Don, Prodr. Fl. Nepal.: 100. 1825]	http://biodiversitylibrary.org/page/392997	nom. inval. [pro syn. sub Cynoglossum furcatum]	grey	http://ipni.org/ipni/idPlantNameSearch.do?id=115082-1	Cynoglossum caeruleum Buch.-Ham. ex D.Don -- Prodr. Fl. Nepal. 100. 1825 [26 Jan-1 Feb 1825] ; nom. inval. (IK)
469	Species	Cynoglossum	-	-	-	-	caesareum	-	-	-	-		Cynoglossum caesareum Greuter & Burdet	Cynoglossum caesareum	Greuter & Burdet	1981	in Willdenowia 11: 34. 1981	http://www.jstor.org/stable/3995788?seq=12	nom. nov.	green_bold	http://ipni.org/ipni/idPlantNameSearch.do?id=907359-1	Cynoglossum caesareum Greuter & Burdet -- Willdenowia 11(1): 34, nom. nov. 1981 (IK)	Replaced synonym: Paracaryum cappadocicum Boiss. & Balansa, non Cynoglossum cappadocicum Willd.	accepted
354	Species	Cynoglossum	-	-	-	-	caespitosum	-	-	-	-	Mattia caespitosa A. DC.	Cynoglossum caespitosum (A. DC.) Greuter & Burdet	Cynoglossum caespitosum	(A. DC.) Greuter & Burdet	1981	in Willdenowia 11: 34. 1981	http://www.jstor.org/stable/3995788?seq=12	comb. nov.	green_bold	http://ipni.org/ipni/idPlantNameSearch.do?id=908620-1	Cynoglossum caespitosum (A.DC.) Greuter & Burdet -- Willdenowia 11(1): 34. 1981 (IK)		accepted
865	Species	Cynoglossum	-	-	-	-	californicum	-	-	-	-	Echinospermum californicum A. Gray	Cynoglossum californicum (A. Gray) A. Gray	Cynoglossum californicum	(A. Gray) A. Gray	1878	, Syn. Fl. N. Amer., ed. 2, 2: 476. 1886	http://www.biodiversitylibrary.org/page/1171759	comb. nov.	orange_normal	http://ipni.org/ipni/idPlantNameSearch.do?id=115063-1	Cynoglossum californicum A.Gray -- Syn. Fl. N. Amer. 2(1): 476. 1878 [May 1878] (IK)		Hackelia californica (A. Gray) I. M. Johnst.	Published in the index to Gray’s book as an apparent replacement for Echinospermum californicum, adopted in the preceding main text (p. 422). Although presumably due to an unintentional error [Brand 1921: 149], it is technically a validly published new combination.
56	Species	Cynoglossum	-	-	-	-	calycinum	-	-	-	-		Cynoglossum calycinum C. A. Mey.	Cynoglossum calycinum	C. A. Mey.	1831	, Verz. Pfl. Casp. Meer.: 100. 1831	http://books.google.de/books?id=ccQZAAAAYAAJ&dq=inauthor%3A%22Carl%20Anton%20Meyer%22&hl=de&pg=PA100#v=onepage&q&f=false	spec. nov.	orange_normal	http://ipni.org/ipni/idPlantNameSearch.do?id=115064-1	Cynoglossum calycinum C.A.Mey. -- Verz. Pfl. Casp. Meer. (C.A. von Meyer). 100. 1831 [Nov-Dec 1831] (IK)	Original material: Ad crateres argillam cum aqua et aere eructuantes prope Karavansarai Koete-Koili in deserto inter Baku et Sallian [from protologue]. Type material: LE; isotype?: MPU (MPU019702*)	Suchtelenia calycina (C. A. Mey.) A. DC.		Suchtelenia calycina (C. A. Mey.) A. DC. 1846
866	Species	Cynoglossum	-	-	-	-	calycinum	-	-	-	-		Cynoglossum calycinum of Wallich.	Cynoglossum calycinum	of Wallich.	1829	, Numer. List: 26. 1829	http://biodiversitylibrary.org/page/1480979	nom. inval. [nom. nud.]	grey	http://ipni.org/ipni/idPlantNameSearch.do?id=115065-1	Cynoglossum calycinum Wall. -- Numer. List [Wallich] n. 923. 1829 (IK)			The plants belong to Cynoglossum wallichii G. Don.
1252	Species	Cynoglossum	-	-	-	-	campanulatum	-	-	-	-	Lindelofia campanulata Riedl	Cynoglossum campanulatum (Riedl) Greuter & Stier	Cynoglossum campanulatum	(Riedl) Greuter & Stier	2015	in Biodivers. Data J. [hoc loco]. 2015		comb. nov.	green_bold				accepted
867	Species	Cynoglossum	-	-	-	-	canescens	-	-	-	-		Cynoglossum canescens Willd.	Cynoglossum canescens	Willd.	1809	, Enum. Pl.: 180. 1809	http://bibdigital.rjb.csic.es/ing/Libro.php?Libro=1684&Pagina=187	spec. nov.	orange_normal	http://ipni.org/ipni/idPlantNameSearch.do?id=115066-1	Cynoglossum canescens Willd. -- Enum. Pl. [Willdenow] 1: 180. 1809 [Apr 1809] (IK)	Original material: in India orientali. C. [grown in hothouse] [from protologue]. Original specimens: B-W (B-W03335-01-0*, B-W03335-01-0*); Verdcourt (in Polhill, Fl. Trop. E. Africa, Boragin.: 112. 1991)	Not Cynoglossum s. l.; genus uncertain ["Cynoglossum" lanceolatum Forssk.]	In synonymy, Willdenow cited Cynoglossum micranthum Desf. [inval.] and "C. hispidum Jacquin" which does not existed. The latter citation is an error for "Cynoglossum hirsutum sensu Jacquin" and may be taken to refer to Jacquin’s illustration (Hort. Schoenbrunn.: t. 489. 1804), which is also original material for Willdenow’s name. The type designated by Verdcourt (in Polhill, Fl. Trop. E. Africa, …	Cynoglossum hispidum Jacq. ex Desf.1815, nom. illeg.
868	Species	Cynoglossum	-	-	-	-	canescens	-	-	-	-		Cynoglossum canescens of Wallich	Cynoglossum canescens	of Wallich	1829	, Numer. List: 26. 1829	http://biodiversitylibrary.org/page/1480979	[isonym]	grey	http://ipni.org/ipni/idPlantNameSearch.do?id=115067-1	Cynoglossum canescens Wall. -- Numer. List [Wallich] n. 918, partim. 1829 (IK)			Wallich’s plants apparently belong to Cynoglossum wallichii G. Don.
57	Species	Cynoglossum	-	-	-	-	cappadocicum	-	-	-	-		Cynoglossum cappadocicum Willd.	Cynoglossum cappadocicum	Willd.	1798	, Sp. Pl. 1: 767. 1798	http://bibdigital.rjb.csic.es/ing/Libro.php?Libro=3337&Pagina=270	spec. nov.	orange_normal	http://ipni.org/ipni/idPlantNameSearch.do?id=115068-1	Cynoglossum cappadocicum Willd. -- Sp. Pl., ed. 4 [Willdenow] 1(2): 767. 1798 [Jul 1798] (IK)	Original material: Omphalodes orientalis corni folio. Tournef. Cor. 7. Habitat in Cappadocica (v. s.) [from protologue]. Holotype: Roestel, B-W (B-W03345-01-0*); probable isotype: P-TRF 665 (fide Davis, Fl. Turkey 6: 281. 1978)	Omphalodes cappadocica (Willd.) DC.		Omphalodes cappadocica (Willd.) DC. 1846
473	Species	Cynoglossum	-	-	-	-	capusii	-	-	-	-	Paracaryum capusii Franch.	Cynoglossum capusii (Franch.) Pazij	Cynoglossum capusii	(Franch.) Pazij	1961	in Bot. Mater. Gerb. Inst. Bot. Akad. Nauk Uzbeksk. S.S.R. 16: 43. 1961	http://dx.doi.org/10.5281/zenodo.15149	comb. nov.	green_bold	http://ipni.org/ipni/idPlantNameSearch.do?id=115069-1	Cynoglossum capusii (Franch.) Pazij -- in Not. Syst. Herb. Inst. Bot. Acad. Sci. Uzbekistan. xvi. 43 (1961). (IK)		accepted	Has priority over Cynoglossum tianschanicum Popov.
869	Species	Cynoglossum	-	-	-	-	castaneum	-	-	-	-		Cynoglossum castaneum Riedl	Cynoglossum castaneum	Riedl	1994	in Blumea 38: 462. 1994	http://dx.doi.org/10.5281/zenodo.15208	spec. nov.	green_bold	http://ipni.org/ipni/idPlantNameSearch.do?id=977579-1	Cynoglossum castaneum Riedl -- Blumea 38(2): 462 (1994). (IK)	Holotype: Central Java, Blumbang, Mt. Lawu, 26-xi-1982, Afriastini 488 (K) [from protologue]. Isotype: A (A00075139*)	accepted
58	Species	Cynoglossum	-	-	-	-	castellanum	-	-	-	-		Cynoglossum castellanum Pau	Cynoglossum castellanum	Pau	1895	, Not. Bot. Fl. Españ. 6: 80. 1895	http://bibdigital.rjb.csic.es/ing/Libro.php?Libro=7&Pagina=81	spec. nov.	green_normal		absent (2014-11-05)	Original material: C. pictum, F. F. Iparraguirre, hb. Habitat in dumetis. – Lecta Guadalajara. – 17 Maj. 1878. F. Fernández, in schedula [from protologue]	[Cynoglossum officinale L.]
308	Species	Cynoglossum	-	-	-	-	castrilense	-	-	-	-		Cynoglossum castrilense Pau	Cynoglossum castrilense	Pau	1906	, Carta Bot. 3: 6. 1906	http://bibdigital.rjb.csic.es/ing/Libro.php?Libro=129&Pagina=6	spec. nov.	green_normal	http://ipni.org/ipni/idPlantNameSearch.do?id=115070-1	Cynoglossum castrilense Pau -- Cart. Bot. 3a; cf. Cuatrec. in Trab. Mus. Cienc. Nat. Barcelona, xii. 386 (1929), in syn. (IK)	Original material: not indicated. Type (inferred; sée Hervier in Bull. Acad. Int. Géogr. Bot. 17: 60. 1907): Sierra del Castril, bois, très rare, à 1700 mètres, juin, E. Reverchon	[Cynoglossum pustulatum Boiss.]		Cynoglossum valentinum f. castrilense (Pau) Degen & Hervier 1907	Cynoglossum dioscoridis var. castrilense (Pau) Brand 1921
60	Species	Cynoglossum	-	-	-	-	cavaleriei	-	-	-	-		Cynoglossum cavaleriei H. Lév.	Cynoglossum cavaleriei	H. Lév.	1913	in Repert. Spec. Nov. Regni Veg. 12: 534. 1913	http://www.biodiversitylibrary.org/page/234727	spec. nov.	orange_normal	http://ipni.org/ipni/idPlantNameSearch.do?id=115071-1	Cynoglossum cavaleriei H.Lév. -- Repert. Spec. Nov. Regni Veg. 12: 534. 1913 (IK)	Original material: Kouy-Tchéou: Gan-Pin rare, avril 1910 [recte: 1904] (Jul. Cavalerie, 2117) [from protologue]. Syntypes: E (E00284707* E00284708*), GH (GH00096675*), W (W19240012369*)	[Antiotrema dunnianum (Diels) Hand.-Mazz.]
870	Species	Cynoglossum	-	-	-	-	ceilanicum	-	-	-	-		Cynoglossum ceilanicum of Thunberg	Cynoglossum ceilanicum	of Thunberg	1792	, Mus. Nat. Acad. Upsal. 1-22: 166. 1792	http://www.mdz-nbn-resolving.de/urn/resolver.pl?urn=urn:nbn:de:bvb:12-bsb10479688-2	nom. inval. [nom. nud.]	grey		absent (2014-11-05)			The epithet is a spelling variant of zeylanicum, subsequently validated in various combinations; see Anchusa zeylanica Vahl ex Hornem. (1813).
871	Species	Cynoglossum	-	-	-	-	celebicum	-	-	-	-		Cynoglossum celebicum Brand	Cynoglossum celebicum	Brand	1921	in Engler, Pflanzenr. 78 (IV.252): 147. 1921	http://www.biodiversitylibrary.org/page/18697757	spec. nov.	green_bold	http://ipni.org/ipni/idPlantNameSearch.do?id=115072-1	Cynoglossum celebicum Brand -- Pflanzenr. (Engler) Borrag. Cynogloss. 147. 1921 (IK)	Holotype: Celebes: Loka, 13. Oktober 1895 (Gebr. Sarasin n. 1289; Herb. Berlin) [from protologue]; destroyed in B in World War II	accepted
612	Species	Cynoglossum	-	-	-	-	cerinthoides	-	-	-	-	Solenanthus cerinthoides Boiss.	Cynoglossum cerinthoides (Boiss.) Greuter & Burdet	Cynoglossum cerinthoides	(Boiss.) Greuter & Burdet	1981	in Willdenowia 11: 34. 1981	http://www.jstor.org/stable/3995788?seq=12	comb. nov.	green_bold	http://ipni.org/ipni/idPlantNameSearch.do?id=908621-1	Cynoglossum cerinthoides (Boiss.) Greuter & Burdet -- Willdenowia 11(1): 34. 1981 (IK)		accepted
872	Species	Cynoglossum	-	-	-	-	cernuum	-	-	-	-		Cynoglossum cernuum Baker	Cynoglossum cernuum	Baker	1883	in J. Linn. Soc., Bot. 20: 211. 1883	http://biodiversitylibrary.org/page/236783	spec. nov.	green_bold	http://ipni.org/ipni/idPlantNameSearch.do?id=115073-1	Cynoglossum cernuum Baker -- J. Linn. Soc., Bot. 20: 211. 1883 [1884 publ. 1883] (IK)	Original material: Central Madagascar, Baron 2033 [from protologue]. Holotype: K (K000418912); isotype: P (P00417683)	accepted
62	Species	Cynoglossum	-	-	-	-	cheirifolium	-	-	-	-		Cynoglossum cheirifolium L.	Cynoglossum cheirifolium	L.	1753	, Sp. Pl.: 134. 1753	http://www.biodiversitylibrary.org/page/358153	spec. nov.	green_bold	http://ipni.org/ipni/idPlantNameSearch.do?id=115075-1	Cynoglossum cheirifolium L. -- Sp. Pl. 1: 134. 1753 [1 May 1753] (IK)	Original material: in Creta. Hispania [from protologue]. Lectotype (Mill in Taxon 53: 801. 2004): Herb. Burser XIV(2): 32 (UPS)	accepted		Pardoglossum cheirifolium (L.) Barbier & Mathez 1973
873	Species	Cynoglossum	-	-	-	-	cheirifolium	-	-	-	-		Cynoglossum cheirifolium of Jacquin	Cynoglossum cheirifolium	of Jacquin	1791	, Collectanea 3: 30. 1791	http://gallica.bnf.fr/ark:/12148/bpt6k97019x/f30.image	[isonym]	grey	http://www.ipni.org/ipni/idPlantNameSearch.do?id=115076-1	Cynoglossum cheirifolium Jacq. -- Coll. iii. 30. (IK)
1333	Species	Cynoglossum	-	-	-	-	cheirifolium	-	-	-	-		Cynoglossum cheirifolium of Sieber	Cynoglossum cheirifolium	of Sieber	1881	[Nyman, Consp. Fl. Eur. 3: 522. 1881]	http://biodiversitylibrary.org/page/11015666	nom. inval. [pro syn. sub Cynoglossum columnae]	grey	http://ipni.org/ipni/idPlantNameSearch.do?id=115074-1	Cynoglossum cheirifolium Sieber ex Nyman -- Consp. Fl. Eur. 3: 522. 1881 [prob. Jul 1881] (IK)
1083	Forma	Cynoglossum	-	-	-	-	cheirifolium	-	-	-	ambiguum		Cynoglossum cheirifolium f. ambiguum Font Quer	Cynoglossum cheirifolium f. ambiguum	Font Quer	1928	, Iter Marocc. 1927: sched. impr. No. 493. 1928	http://plants.jstor.org/specimen/mpu006272?history=true	f. nov.	green_normal		absent (2014-11-05)	Original material: in incultis littoris rhiphaei, pr. Marsa Saguira; Font Quer 493 [from protologue]. Isotype: MPU (MPU006272*)	[Cynoglossum cheirifolium subsp. heterocarpum (Kunze) Font Quer]	Validly published on printed herbarium label (ICN Art. 29.1 & 30.7).
34	Variety	Cynoglossum	-	-	-	-	cheirifolium	-	-	mariolense	-	Cynoglossum arundanum var. mariolense Rouy	Cynoglossum cheirifolium subvar. mariolense (Rouy) Brand	Cynoglossum cheirifolium subvar. mariolense	(Rouy) Brand	1921	in Engler, Pflanzenr. 78 (IV.252): 147. 1921	http://biodiversitylibrary.org/page/18697733	comb. & stat. nov. [variety to subvariety]	green_normal		absent (2014-11-05)		[Cynoglossum cheirifolium subsp. heterocarpum (Kunze) Font Quer]
1044	Variety	Cynoglossum	-	-	-	-	cheirifolium	-	antiatlanticum	-	-		Cynoglossum cheirifolium var. antiatlanticum Molero & J. M. Monts.	Cynoglossum cheirifolium var. antiatlanticum	Molero & J. M. Monts.	1987	in Treb. Inst. Bot. Barcelona 11: 25. 1987	http://dx.doi.org/10.5281/zenodo.15153	var. nov.	green_normal	http://ipni.org/ipni/idPlantNameSearch.do?id=949725-1	Cynoglossum cheirifolium L. var. antiatlanticum Molero & J.M.Monts. -- Treb. Inst. Bot. Barcelona 11: 25 (1987). (IK)	Original material: Agadir: Col du Kerdouss, 29RN66, 1270 m, in dumosis raris et ad arva, solo calcareo, FC-9312, 24-V-1985 [from protologue] Syntypes: M (M0105868*), M (MA340289)	[Cynoglossum cheirifolium subsp. heterocarpum (Kunze) Font Quer]
31	Variety	Cynoglossum	-	-	-	-	cheirifolium	-	arundanum	-	-	Cynoglossum arundanum Coss.	Cynoglossum cheirifolium var. arundanum (Coss.) Maire	Cynoglossum cheirifolium var. arundanum	(Coss.) Maire	1936	in Bull. Soc. Hist. Nat. Afrique N. 27: 249. 1936	http://bibdigital.rjb.csic.es/ing/Libro.php?Libro=1907&Pagina=254	comb. & stat. nov. [species to variety]	green_normal		absent (2014-11-05)		[Cynoglossum cheirifolium subsp. heterocarpum (Kunze) Font Quer]
1098	Variety	Cynoglossum	-	-	-	-	cheirifolium	-	calcaratum	-	-		Cynoglossum cheirifolium var. calcaratum DC.	Cynoglossum cheirifolium var. calcaratum	DC.	1815	in Lamarck & Candolle, Fl. Franç. ed. 3, 6: 422. 1815	http://books.google.de/books?id=wTo-AAAAcAAJ&dq=lamarck%20flore%20de%20france%205%201815%20supplement&hl=de&pg=PA422#v=onepage&q=lamarck%20flore%20de%20france%205%201815%20supplement&f=false	var. nov.	green_normal		absent (2014-11-05)	Original material: trouvée à Nismes [from protologue]. Holotype: G-DC (G00205645 p.p., dissected flowers in bag)	[Cynoglossum cheirifolium L.]
75	Variety	Cynoglossum	-	-	-	-	cheirifolium	-	clavatum	-	-	Cynoglossum clavatum Viv.	Cynoglossum cheirifolium var. clavatum (Viv.) DC.	Cynoglossum cheirifolium var. clavatum	(Viv.) DC.	1846	, Prodr. 10: 154. 1846	http://biodiversitylibrary.org/page/161835	comb. & stat. nov. [species to variety]	green_normal		absent (2014-11-05)		[Cynoglossum cheirifolium L.]
89	Variety	Cynoglossum	-	-	-	-	cheirifolium	-	controversum	-	-	Cynoglossum controversum Sennen	Cynoglossum cheirifolium var. controversum (Sennen) Maire	Cynoglossum cheirifolium var. controversum	(Sennen) Maire	1936	in Bull. Soc. Hist. Nat. Afrique N. 27: 249. 1936	http://bibdigital.rjb.csic.es/ing/Libro.php?Libro=1907&Pagina=254	comb. & stat. nov. [species to variety]	green_normal		absent (2014-11-05)		[Cynoglossum cheirifolium subsp. heterocarpum (Kunze) Font Quer]
1042	Variety	Cynoglossum	-	-	-	-	cheirifolium	-	gomaricum	-	-		Cynoglossum cheirifolium var. gomaricum Font Quer	Cynoglossum cheirifolium var. gomaricum	Font Quer	1931	in Mem. Real Acad. Ci. Barcelona 22: 19, 351. 1931	http://dx.doi.org/10.5281/zenodo.15166	var. nov.	green_normal		absent (2014-11-05)	Original material: in saxosis calc. cacuminis montis Lexhab (Gomara-Imp. maroccano), ad 2.000–2.100 m alt.; d. 25 junii legi [from protologue]	[Cynoglossum cheirifolium subsp. heterocarpum (Kunze) Font Quer]
69	Variety	Cynoglossum	-	-	-	-	cheirifolium	-	heterocarpum	-	-		Cynoglossum cheirifolium var. heterocarpum Kunze	Cynoglossum cheirifolium var. heterocarpum	Kunze	1846	in Flora 29: 694. 1846	http://bibdigital.rjb.csic.es/ing/Libro.php?Libro=57&Pagina=51	var. nov.	green_normal		absent (2014-11-05)	Original material: Prope oppidum Chiclana in colle arenosa Cerro Santana dicta, Febr. c. fl. et Mart. c. fr. [from protologue]	[Cynoglossum cheirifolium subsp. heterocarpum (Kunze) Font Quer]		Cynoglossum heterocarpum (Kunze) Willk. 1891	Cynoglossum cheirifolium subsp. heterocarpum (Kunze) Font Quer 1931	Pardoglossum cheirifolium subsp. heterocarpum (Kunze) Mathez 1976
63	Variety	Cynoglossum	-	-	-	-	cheirifolium	-	lanata	-	-	Anchusa lanata L.	Cynoglossum cheirifolium var. lanatum (L.) Lehm.	Cynoglossum cheirifolium var. lanatum	(L.) Lehm.	1818	, Pl. Asperif. Nucif.: 141. 1818 <i>('lanata')</i>	http://gallica.bnf.fr/ark:/12148/bpt6k98096m/f153.image	comb. & stat. nov. [species to variety]	green_normal		absent (2014-11-05)		Cynoglossum mathezii Greuter & Burdet	Published in the format: Cynoglossum cheirifolium β Anchusa (lanata), correctable as above under ICN Art. 24.4.
1041	Variety	Cynoglossum	-	-	-	-	cheirifolium	-	lasianthum	-	-		Cynoglossum cheirifolium var. lasianthum Murb.	Cynoglossum cheirifolium var. lasianthum	Murb.	1923	in Acta Univ. Lund. 2, 19: 21. 1923	http://biodiversitylibrary.org/page/11447899	var. nov.	green_normal		absent (2014-11-05)	Original material: Coteaux calcaires à Oumenast et à Amismiz, 700–1100 m [Murbeck] [from protologue]. Syntypes: LD (LD1216094*, LD1225275*, LD1226293*), MPU (MPU008010*)	[Cynoglossum cheirifolium subsp. heterocarpum (Kunze) Font Quer]
68	Variety	Cynoglossum	-	-	-	-	cheirifolium	-	stylosum	-	-		Cynoglossum cheirifolium var. stylosum Brand	Cynoglossum cheirifolium var. stylosum	Brand	1921	in Engler, Pflanzenr. 78 (IV.252): 123. 1921	http://biodiversitylibrary.org/page/18697733	var. nov.	green_normal		absent (2014-11-05)	Original material: Algier: Oran, Hügel an der Küste (Debeaux 20. 4. 82; Herb. Berlin) [from protologue]. Holotype: destroyed in B in World War II	[Cynoglossum cheirifolium subsp. heterocarpum (Kunze) Font Quer]	Independent of Cynoglossum stylosum Kar. & Kir..
1043	Variety	Cynoglossum	-	-	-	-	cheirifolium	-	tubiflorum	-	-		Cynoglossum cheirifolium var. tubuliflorum Maire	Cynoglossum cheirifolium var. tubuliflorum	Maire	1936	in Bull. Soc. Hist. Nat. Afrique N. 27: 249. 1936	http://bibdigital.rjb.csic.es/ing/Libro.php?Libro=1907&Pagina=254	var. nov.	green_normal		absent (2014-11-05)	Original material: Callitriaies et chênaies du Grand Atlas occidental chez les Ida-ou-Tanan, sur calcaire, 1200–1600 m, en fleurs en avril [from protologue]. Holotype: MPU (MPU003681*)	[Cynoglossum cheirifolium subsp. heterocarpum (Kunze) Font Quer]	Authorship of the name ascribed to “Maire & Wilczek” on type label.
70	Subspecies	Cynoglossum	-	-	-	-	cheirifolium	heterocarpum	-	-	-	Cynoglossum cheirifolium var. heterocarpum Kunze	Cynoglossum cheirifolium subsp. heterocarpum (Kunze) Font Quer	Cynoglossum cheirifolium subsp. heterocarpum	(Kunze) Font Quer	1931	in Mem. Real Acad. Ci. Barcelona 22: 351. 1931	http://dx.doi.org/10.5281/zenodo.15173	stat. nov. [variety to subspecies]	green_bold		absent (2014-11-05)		accepted
874	Species	Cynoglossum	-	-	-	-	cheranganiense	-	-	-	-		Cynoglossum cheranganiense Verdc.	Cynoglossum cheranganiense	Verdc.	1991	in Polhill, Fl. Trop. E. Africa, Boragin.: 115. 1991	http://dx.doi.org/10.5281/zenodo.15169	spec. nov.	green_bold	http://ipni.org/ipni/idPlantNameSearch.do?id=958901-1	Cynoglossum cheranganiense Verdc. -- Fl. Trop. E. Africa, Boragin. 115. 1991 (IK)	Holotype: Kenya, Elgeyo district, Cherangani Hills, Kamalagon [Kamiligon], Mabberley & McCall 207 (K, holo!) [from protologue]. Isotype: EA (EA000001268*)	accepted
875	Species	Cynoglossum	-	-	-	-	chilense	-	-	-	-		Cynoglossum chilense of Cavanilles	Cynoglossum chilense	of Cavanilles	1997	[Brandenburg, Guide Cavanilles Herbarium: 3. 1997]	http://www.brill.com/files/brill.nl/specific/downloads/31823_Guide.pdf	nom. inval. [nom. nud.]	grey		absent (2014-11-05)
73	Species	Cynoglossum	-	-	-	-	ciliatum	-	-	-	-		Cynoglossum ciliatum Douglas ex Lehm.	Cynoglossum ciliatum	Douglas ex Lehm.	1830	, Nov. Stirp. Pug. 2: 24. 1830	http://www.biodiversitylibrary.org/page/31259004	spec. nov.	orange_normal	http://ipni.org/ipni/idPlantNameSearch.do?id=115077-1	Cynoglossum ciliatum Douglas ex Lehm. -- Nov. Stirp. Pug. [Lehmann] 2: 24. 1830 [27 Aug 1830] (IK)	Original material: in regionibus Americae septentrionalis ad occidentem vergentibus [Lehm., Nov. Stirp. Pug. 2: 5. 1830]	Hackelia ciliata (Douglas ex Lehm.) I. M. Johnst.		Hackelia ciliata (Douglas ex Lehm.) I. M. Johnst. 1923
616	Species	Cynoglossum	-	-	-	-	circinnatum	-	-	-	-	Solenanthus circinnatus Ledeb.	Cynoglossum circinnatum (Ledeb.) Greuter & Burdet	Cynoglossum circinnatum	(Ledeb.) Greuter & Burdet	1981	in Willdenowia 11: 34. 1981	http://www.jstor.org/stable/3995788?seq=12	comb. nov.	green_bold	http://ipni.org/ipni/idPlantNameSearch.do?id=908622-1	Cynoglossum circinnatum (Ledeb.) Greuter & Burdet -- Willdenowia 11(1): 34. 1981 (IK)		accepted
876	Species	Cynoglossum	-	-	-	-	clandestinum	-	-	-	-		Cynoglossum clandestinum Desf.	Cynoglossum clandestinum	Desf.	1798	, Fl. Atlant. 1: 159. 1798	http://biodiversitylibrary.org/page/6098107	spec. nov.	green_bold	http://ipni.org/ipni/idPlantNameSearch.do?id=115078-1	Cynoglossum clandestinum Desf. -- Fl. Atlant. 1: 159, t. 42. 1798 (IK)	Original material: ad limites agrorum Algeriae [from protologue]. Lectotype (Selvi & Sutory in Pl. Biosyst. 146: 463. 2012): P (P00307445*)	accepted
1045	Variety	Cynoglossum	-	-	-	-	clandestinum	-	fallax	-	-		Cynoglossum clandestinum var. fallax Samp.	Cynoglossum clandestinum var. fallax	Samp.	1902	in Bol. Soc. Brot. 18: 66. 1902	http://biodiversitylibrary.org/page/4997769	var. nov.	green_normal		absent (2014-11-05)	Original material: Torrão (nos campos) [from protologue]	[Cynoglossum clandestinum Desf.]
74	Species	Cynoglossum	-	-	-	-	clavatum	-	-	-	-		Cynoglossum clavatum Viv.	Cynoglossum clavatum	Viv.	1824	, Fl. Libyc. Spec.: 11. 1824	http://books.google.de/books?id=qg9bAAAAQAAJ&dq=intitle%3AFlorae%20libycae%20specimen%20sive%20Plantarum%20enumeratio%20Cyrenaicam%20Pentapolim%20Magnae%20Syrteos%20desertum%20et%20regionem%20tripolitanam%20incolentium%20quas%20ex%20siccis%20speciminibus%	spec. nov.	green_normal	http://ipni.org/ipni/idPlantNameSearch.do?id=115079-1	Cynoglossum clavatum Viv. -- Fl. Libyc. Spec. 11. t. 5. f. 2. 1824 [pre-August 1824] (IK)	Original material: [Libya]. Original illustration: l.c. t. 5, fig. 2. Original specimen (GE) presumably destroyed in World War II	[Cynoglossum cheirifolium L.]		Cynoglossum cheirifolium var. clavatum (Viv.) DC. 1846
877	Species	Cynoglossum	-	-	-	-	clusii	-	-	-	-		Cynoglossum clusii Loisel.	Cynoglossum clusii	Loisel.	1819	in Cuvier, Dict. Sci. Nat. 12: 384. 1819	http://www.biodiversitylibrary.org/page/23002065	nom. illeg. [superfl.]	orange_normal	http://ipni.org/ipni/idPlantNameSearch.do?id=115080-1	Cynoglossum clusii Loisel. -- Dict. Sci. Nat., ed. 2. [F. Cuvier] 12: 384. 1819 [1818 publ. 9 Jan 1819] (IK)	Replaced synonym: Myosotis lappula L.	[Lappula squarrosa (Retz.) Dumort.]
1253	Species	Cynoglossum	-	-	-	-	coechinatum	-	-	-	-	Rindera coechinata Popov	Cynoglossum coechinatum (Popov) Greuter & Stier	Cynoglossum coechinatum	(Popov) Greuter & Stier	2015	in Biodivers. Data J. [hoc loco]. 2015		comb. nov.	green_bold				accepted
81	Species	Cynoglossum	-	-	-	-	coelestinum	-	-	-	-		Cynoglossum coelestinum Lindl.	Cynoglossum coelestinum	Lindl.	1839	in Edwards’s Bot. Reg. 25: t. 36. 1839	http://www.biodiversitylibrary.org/page/241167	spec. nov.	green_bold	http://ipni.org/ipni/idPlantNameSearch.do?id=115081-1	Cynoglossum coelestinum Lindl. -- Edwards's Bot. Reg. 25: t. 36. 1839 (IK)	Original material: raised by the Horticultural Society from seeds presentd by John Nimmo, Esq. of Bombay, and flowered the first time in August 1838 [from protologue]	accepted	Echinospermum caelestinum Wight (1850) is heterotypic but taxonomically synonymous.	Paracaryum coelestinum (Lindl.) Benth. ex C. B. Clarke 1883	Adelocaryum coelestinum (Lindl.) Brand 1915	Paracaryopsis coelestina (Lindl.) R. R. Mill 1991
84	Species	Cynoglossum	-	-	-	-	coeruleum	-	-	-	-		Cynoglossum coeruleum Hochst. ex A. DC.	Cynoglossum coeruleum	Hochst. ex A. DC.	1846	in Candolle, Prodr. 10: 148. 1846	http://biodiversitylibrary.org/page/161829	spec. nov.	orange_bold	http://ipni.org/ipni/idPlantNameSearch.do?id=115083-1	Cynoglossum coeruleum Hochst. ex DC. -- Prodr. [A. P. de Candolle] 10: 148. 1846 [8 Apr 1846] (IK)	Original material: in agris Abyssiniae; pl. Schimper abyss. sect. 2. n. 542 [from protologue]. Lectotype (Mill Notes Roy. Bot. Gard. Edinb.: 481. 1984) Ethiopia, Endschedcap, Schimper 542, G-DC (G00202098*); isolectotypes: BM (BM000930344*), BR (BR0000008359049*), K (K000418927*), S (S11-34573*), STU (STU000395*)	Not Cynoglossum s. l.; genus uncertain (species accepted)	Erroneously believed by Mill & Miller (in Notes Royal Bot Gard. Edin. 41: 474. 1984) to be a later (para)homonym of Cynoglossum caeruleum of Buchanan-Hamilton [pro syn.], which was not validly published.	Paracynoglossum afrocaeruleum R. R. Mill 1984, nom. illeg.	Cynoglossum afrocaeruleum Riedl 1985, nom. illeg.
132	Variety	Cynoglossum	-	-	-	-	coeruleum	-	hedbergiorum	-	-		Cynoglossum coeruleum var. hedbergiorum of Edwards	Cynoglossum coeruleum var. hedbergiorum	of Edwards	2006	[in Hedberg & al., Fl. Ethiopia & Eritrea 5: 92. 2006]	http://dx.doi.org/10.5281/zenodo.15225	comb. inval. [lacking full basionym reference; ICN Art. 41.5]	grey	http://ipni.org/ipni/idPlantNameSearch.do?id=77079967-1	Cynoglossum coeruleum Hochst. ex DC. var. hedbergiorum (Riedl) S.Edwards -- Fl. Ethiopia & Eritrea 5: 92. 2006 ; nom. inval.			Intended basionym: Cynoglossum hedbergiorum Riedl (1985).
155	Variety	Cynoglossum	-	-	-	-	coeruleum	-	johnstonii	-	-	Cynoglossum johnstonii Baker	Cynoglossum coeruleum var. johnstonii (Baker) Baker & Wright	Cynoglossum coeruleum var. johnstonii	(Baker) Baker & Wright	1905	in Oliver & al., Fl. Trop. Afr. 4(2, 1): 54. 1905	http://biodiversitylibrary.org/page/360431	comb. & stat. nov. [species to variety]	orange_normal		absent (2014-11-05)		Not Cynoglossum s. l.; genus uncertain ("Cynoglossum" coeruleum subsp. johnstonii (Baker) Verdc.)
206	Variety	Cynoglossum	-	-	-	-	coeruleum	-	mannii	-	-	Cynoglossum mannii Baker & C. H. Wright	Cynoglossum coeruleum var. mannii (Baker & C. H. Wright) Verdc.	Cynoglossum coeruleum var. mannii	(Baker & C. H. Wright) Verdc.	1991	in Polhill, Fl. Trop. E. Africa, Boragin.: 110. 1991	http://dx.doi.org/10.5281/zenodo.15213	comb. nov.	orange_normal	http://ipni.org/ipni/idPlantNameSearch.do?id=966730-1	Cynoglossum coeruleum Hochst. ex DC. var. mannii (Baker & C.H.Wright) Verdc. -- Fl. Trop. E. Africa, Boragin. 110. 1991 (IK)		Not Cynoglossum s. l.; genus uncertain ["Cynoglossum" lanceolatum subsp. geometricum (B
1046	Variety	Cynoglossum	-	-	-	-	coeruleum	-	winkleri	-	-		Cynoglossum coeruleum var. winkleri Brand	Cynoglossum coeruleum var. winkleri	Brand	1921	in Engler, Pflanzenr. 78 (IV.252): 147. 1921	http://biodiversitylibrary.org/page/18697757	var. nov.	orange_normal		absent (2014-11-05)	Original material: Ostafrika: zwischen Mairoti und dem ostafrikanischen Graben, überall auf der Hochebene (Winkler n. 4183) [from protologue]. Holotype: B†; isotype: WRSL (fide Verdcourt in Polhill, Fl. Trop. E. Africa, Boragin.: 112. 1991)	Not Cynoglossum s. l.; genus uncertain ["Cynoglossum" coeruleum subsp. kenyense Verdc.]
118	Subspecies	Cynoglossum	-	-	-	-	coeruleum	geometricum	-	-	-		Cynoglossum coeruleum subsp. geometricum of Edwards	Cynoglossum coeruleum subsp. geometricum	of Edwards	2006	[in Hedberg & al., Fl. Ethiopia & Eritrea 5: 93. 2006]	http://dx.doi.org/10.5281/zenodo.15160	comb. inval. [lacking full basionym reference; ICN Art. 41.5]	grey	http://ipni.org/ipni/idPlantNameSearch.do?id=77079968-1	Cynoglossum coeruleum Hochst. ex DC. subsp. geometricum (Baker & C.H.Wright) S.Edwards -- Fl. Ethiopia & Eritrea 5: 93. 2006 ; nom. inval.			Intended basionym: Cynoglossum geometricum Baker & C. H. Wright (1905).
154	Subspecies	Cynoglossum	-	-	-	-	coeruleum	johnstonii	-	-	-	Cynoglossum johnstonii Baker	Cynoglossum coeruleum subsp. johnstonii (Baker) Verdc.	Cynoglossum coeruleum subsp. johnstonii	(Baker) Verdc.	1991	in Polhill, Fl. Trop. E. Africa, Boragin.: 109. 1991	http://dx.doi.org/10.5281/zenodo.15152	stat. nov. [species to subspecies]	orange_bold	http://ipni.org/ipni/idPlantNameSearch.do?id=966729-1	Cynoglossum coeruleum Hochst. ex DC. subsp. johnstonii (Baker) Verdc. -- Fl. Trop. E. Africa, Boragin. 109. 1991 (IK)		Not Cynoglossum s. l.; genus uncertain (subspecies accepted)	Incorrect as published, including the type of Cynoglossum lanceolatum subsp. geometricum (Baker & C. H. Wright) Brand (1921), but nevertheless legitimate (ICN Art. 52.3).
1028	Subspecies	Cynoglossum	-	-	-	-	coeruleum	kenyense	-	-	-		Cynoglossum coeruleum subsp. kenyense Verdc.	Cynoglossum coeruleum subsp. kenyense	Verdc.	1991	in Polhill, Fl. Trop. E. Africa, Boragin.: 112. 1991	http://dx.doi.org/10.5281/zenodo.15221	subsp. nov.	orange_bold	http://ipni.org/ipni/idPlantNameSearch.do?id=965221-1	Cynoglossum coeruleum Hochst. ex DC. subsp. kenyense Verdc. -- Fl. Trop. E. Africa, Boragin. 112. 1991 (IK)	Holotype: Kenya, Uasin Gishu Distrist, Eldoret, L. A. Cooke 45 (K, holo.!) [from protologue] (K000418922*)	Not Cynoglossum s. l.; genus uncertain (subspecies accepted)
1027	Subspecies	Cynoglossum	-	-	-	-	coeruleum	latifolium	-	-	-		Cynoglossum coeruleum subsp. latifolium Verdc.	Cynoglossum coeruleum subsp. latifolium	Verdc.	1991	in Polhill, Fl. Trop. E. Africa, Boragin.: 112. 1991	http://dx.doi.org/10.5281/zenodo.15154	subsp. nov.	orange_bold	http://ipni.org/ipni/idPlantNameSearch.do?id=965220-1	Cynoglossum coeruleum Hochst. ex DC. subsp. latifolium Verdc. -- Fl. Trop. E. Africa, Boragin. 112. 1991 (IK)	Holotype: Kenya, Northern Frontier Province, Mt. Kulal, Bally 5549 (K, holo.!, EA, iso.!) [from protologue] (K000418919*); isotype: EA (EA000001267*)	Not Cynoglossum s. l.; genus uncertain (subspecies accepted)
87	Species	Cynoglossum	-	-	-	-	columnae	-	-	-	-		Cynoglossum columnae Ten.	Cynoglossum columnae	Ten.	1811	, Fl. Napol. 1: 14. 1811	http://www.ortobotaniconapoli.it/paginadimenu.htm	spec. nov.	green_bold		absent (2014-11-05)	Original material: "B. Encyclop. p. 238. Column. ecphr. pars pr. pag. 178" [from protologue]; referring to (1) an unnamed Cynoglossum cristatum var. ß in Lamarck, Encycl. 2: 238. 1786 and (2) the illustration of Cynoglossa altera media fructu κοτυλώδης siue λυχνιώδης, mont. in Colonna, Ekphr. 1: 178. 1606 (http://gdz.sub.uni-goettingen.de/dms/load/img/?PPN=PPN500167109&DMDID=DMDLOG_0009&LOGID=LOG…	accepted		Rindera columnae (Ten.) Roem. & Schult. 1819	Mattia columnae (Ten.) G. Don 1838
878	Species	Cynoglossum	-	-	-	-	columnae	-	-	-	-		Cynoglossum columnae of Bivona	Cynoglossum columnae	of Bivona	1814	, Stirp. Rar. Sicilia 2: [7]. 1814	http://bibdigital.rjb.csic.es/ing/Libro.php?Libro=4319&Pagina=7	[isonym]	grey	http://ipni.org/ipni/idPlantNameSearch.do?id=115084-1	Cynoglossum columnae Biv. -- Stirp. Rar. Sicil. Manip. ii. [7]. (IK)
1047	Variety	Cynoglossum	-	-	-	-	columnae	-	dolopicum	-	-		Cynoglossum columnae var. dolopicum Hausskn.	Cynoglossum columnae var. dolopicum	Hausskn.	1895	in Mitth. Thüring. Bot. Vereins, ser. 2, 8: 54. 1895	http://dx.doi.org/10.5281/zenodo.15204	var. nov.	green_normal		absent (2014-11-05)	Original material: in saxosis pr. Mon. Korona P[indi]. D[olopici]. [from protologue]. Original specimen: JE (JE00016096*)	[Cynoglossum columnae Ten.]
227	Variety	Cynoglossum	-	-	-	-	columnae	-	nebrodense	-	-		Cynoglossum columnae var. nebrodense Strobl	Cynoglossum columnae var. nebrodense	Strobl	1884	in Flora 67: 622. 1884	http://biodiversitylibrary.org/page/68558	var. nov.	green_normal		absent (2014-11-05)	Original material: Madonie (Todaro f[lora]. s[icula]. e[xsiccata].), Salto della Botte (Herb. Palermo's), Monte Scalone (Herb. Mina), Ferro soprano (Herb. Mina c. spec.). April-Juni. Dr. Mina und Todaro f. sic. exsicc. Nr. 1224 … auch am M. S. Anelo bei Neapel [from protologue]	[Cynoglossum nebrodense Guss.]	Intended to be based on Cynoglossum nebrodense of Jan ("1826" [1831]) which, however, was not validly published.
1049	Variety	Cynoglossum	-	-	-	-	columnae	-	obtusifolium	-	-		Cynoglossum columnae var. obtusifolium of Haussknecht	Cynoglossum columnae var. obtusifolium	of Haussknecht	1921	[Brand in Engler, Pflanzenr. 78 (IV.252): 127. 1921]	http://biodiversitylibrary.org/page/18697737	nom. inval. [pro syn. sub Cynoglossum montanum var. asiaticum]	grey		absent (2014-11-05)
1048	Variety	Cynoglossum	-	-	-	-	columnae	-	virenscens	-	-		Cynoglossum columnae var. virescens of Haussknecht and Bornmüller	Cynoglossum columnae var. virescens	of Haussknecht and Bornmüller	1921	[Brand in Engler, Pflanzenr. 78 (IV.252): 127. 1921]	http://biodiversitylibrary.org/page/18697737	nom. inval. [pro syn. sub Cynoglossum montanum subvar. natolicum]	grey		absent (2014-11-05)
88	Species	Cynoglossum	-	-	-	-	congestum	-	-	-	-		Cynoglossum congestum Poepp. of Alphonse de Candolle	Cynoglossum congestum	Poepp. of Alphonse de Candolle	1846	[in Candolle, Prodr. 10: 132. 1846]	http://biodiversitylibrary.org/page/161813	nom. inval. [pro syn. sub Eritrichium congestum]	grey	http://ipni.org/ipni/idPlantNameSearch.do?id=115085-1	Cynoglossum congestum Poepp. ex DC. -- Prodr. [A. P. de Candolle] 10: 132. 1846 [8 Apr 1846] (IK)
90	Species	Cynoglossum	-	-	-	-	controversum	-	-	-	-		Cynoglossum controversum Sennen	Cynoglossum controversum	Sennen	1936	, Diagn. Nouv.: 159, 197. 1936	http://bibdigital.rjb.csic.es/ing/Libro.php?Libro=15&Pagina=160	spec. nov.	green_normal	http://ipni.org/ipni/idPlantNameSearch.do?id=115087-1	Cynoglossum controversum Sennen -- Diagn. Nouv. 159, 197. 1936 [Jul 1936] (IK)	Original material: Maroc: Melilla et Tafersit – Sennen & Mauricio … dans le Rif oriental, et an delà du Muluya (Beni-Snassen) … Du Muluya au Nékor … Hidum, Yazinen, Taurirt, Beni-Sicar, Sidi-Had el Hach, Cabo Tres Forças, Segangan, Muley-Rechid, Beni-Medien; Ain-Zora, Kadia, Dar-Kebdani, dj. Kerker, Berkane, … Taforalt [from protologue]. Syntypes: MPU (MPU008427*, MPU009370*)	[Cynoglossum cheirifolium subsp. heterocarpum (Kunze) Font Quer]		Cynoglossum cheirifolium var. controversum (Sennen) Maire 1936
879	Species	Cynoglossum	-	-	-	-	controversum	-	-	-	-		Cynoglossum controversum of Sennen	Cynoglossum controversum	of Sennen	1933	[in Sennen & Mauricio, Cat. Fl. Rif Orient.: 82. 1933]	http://bibdigital.rjb.csic.es/ing/Libro.php?Libro=42&Pagina=100	nom. inval. [nom. nud.]	grey	http://ipni.org/ipni/idPlantNameSearch.do?id=115086-1	Cynoglossum controversum Sennen & Mauricio -- Cat. Fl. Rif Orient. 82. 1933 (IK)			Also appearing on undated printed labels. Validated in 1936.
1084	Forma	Cynoglossum	-	-	-	-	controversum	-	-	-	albiflorum		Cynoglossum controversum f. albiflorum of Sennen	Cynoglossum controversum f. albiflorum	of Sennen	1933	[in Sennen & Mauricio, Cat. Fl. Rif Orient.: 82. 1933]	http://bibdigital.rjb.csic.es/ing/Libro.php?Libro=42&Pagina=100	nom. inval. [nom. nud.]	grey		absent (2014-11-05)
880	Species	Cynoglossum	-	-	-	-	cordifolium	-	-	-	-		Cynoglossum cordifolium of Hochstetter	Cynoglossum cordifolium	of Hochstetter	1921	[Brand in Engler, Pflanzenr. 78 (IV.252): 141. 1921]	http://biodiversitylibrary.org/page/18697751	nom. inval. [pro syn. sub Cynoglossum amplifolium]	grey	http://ipni.org/ipni/idPlantNameSearch.do?id=115088-1	Cynoglossum cordifolium Hochst. ex Brand -- Pflanzenr. (Engler) Borrag. Cynogloss. 141, in syn. 1921 (IK)
362	Species	Cynoglossum	-	-	-	-	corymbiforme	-	-	-	-	Mattia corymbiformis DC. & A. DC.	Cynoglossum corymbiforme (DC. & A. DC.) Greuter & Burdet	Cynoglossum corymbiforme	(DC. & A. DC.) Greuter & Burdet	1981	in Willdenowia 11: 34. 1981	http://www.jstor.org/stable/3995788?seq=12	comb. nov.	green_bold	http://ipni.org/ipni/idPlantNameSearch.do?id=908623-1	Cynoglossum corymbiforme (DC. & A.DC.) Greuter & Burdet -- Willdenowia 11(1): 34. 1981 (IK)		accepted
881	Species	Cynoglossum	-	-	-	-	creticum	-	-	-	-		Cynoglossum creticum Mill.	Cynoglossum creticum	Mill.	1768	, Gard. Dict., ed. 8: Cynoglossum n. 3. 1768	http://www.biodiversitylibrary.org/page/394842	spec. nov.	green_bold	http://ipni.org/ipni/idPlantNameSearch.do?id=115089-1	Cynoglossum creticum Mill. -- Gard. Dict., ed. 8. n. 3. 1768 [16 Apr 1768] (IK)	Original material: Grows naturally in Andalusia, I received the seeds of this from Gibraltar [from protologue]. Neotype (Selvi & Jarvis in Taxon 60: 1477. 2011): Spain. Andalucia, Prov. de Cádiz, 10 km W. of Puerto de Santa Maria, 17 April 1951, A.H.G. Alston 10283, BM	accepted
1086	Forma	Cynoglossum	-	-	-	-	creticum	-	-	-	micranthum		Cynoglossum creticum f. micranthum Faure & Maire	Cynoglossum creticum f. micranthum	Faure & Maire	1938	in Bull. Soc. Hist. Nat. Afrique N. 29: 437. 1938	http://bibdigital.rjb.csic.es/spa/Libro.php?Libro=6568&Pagina=457	f. nov.	green_normal		absent (2014-11-05)	Original material: Maroc oriental: Martimprey du Kiss (A. Faure). Syntypes: Faure s.n., 18.4.1937 MPU (MPU004014*, MPU004015*)	[Cynoglossum creticum Mill.]
1085	Forma	Cynoglossum	-	-	-	-	creticum	-	-	-	pallidum		Cynoglossum creticum f. pallidum Maire	Cynoglossum creticum f. pallidum	Maire	1934	in Jahandiez & Maire, Cat. Pl. Maroc: 593. 1934 <i>('pallida')</i>	http://bibdigital.rjb.csic.es/ing/Libro.php?Libro=4268&Pagina=45	f. nov.	green_normal		absent (2014-11-05)	Original material: R. Sidi Mohammed Zekri (F.-Q. et Maire) [from protologue]. Holotype: 21.6.1929, MPU (MPU001215*)	[Cynoglossum creticum Mill.]
1079	Subvariety	Cynoglossum	-	-	-	-	creticum	-	-	pseudocheirifolium	-		Cynoglossum creticum subvar. pseudocheirifolium Brand	Cynoglossum creticum subvar. pseudocheirifolium	Brand	1921	in Engler, Pflanzenr. 78 (IV.252): 130. 1921	http://biodiversitylibrary.org/page/18697740	subvar. nov.	green_normal		absent (2014-11-05)	Original material: hauptsächlich auf Kreta, wo die typische Form anscheinend fehlt (Sieber, Weiß usw.). Außerdem in Griechenland hin und wieder: Euboea (Beck), Nauplia (Berger), “Napoli di Romaniaˮ (Herb. Zuccarini). Auch in Palästina: Saida (Gaillardot n. 5), Damar (Gaillardot n. 2082), Ghezir (Gaillardot n. 2996) [from protologue]	[Cynoglossum creticum Mill.]
39	Variety	Cynoglossum	-	-	-	-	creticum	-	atlanticum	-	-	Cynoglossum atlanticum Murb.	Cynoglossum creticum var. atlanticum (Murb.) Maire	Cynoglossum creticum var. atlanticum	(Murb.) Maire	1934	in Jahandiez & Maire, Cat. Pl. Maroc: 593. 1934	http://bibdigital.rjb.csic.es/ing/Libro.php?Libro=4268&Pagina=45	comb. & stat. nov. [species to variety]	green_normal		absent (2014-11-05)		[Cynoglossum creticum Mill.]
1050	Variety	Cynoglossum	-	-	-	-	creticum	-	doumerguei	-	-		Cynoglossum creticum var. doumerguei Sennen & Mauricio	Cynoglossum creticum var. doumerguei	Sennen & Mauricio	1936	in Sennen, Diagn. Nouv.: 238. 1936	http://bibdigital.rjb.csic.es/ing/Libro.php?Libro=15&Pagina=239	var. nov.	green_normal		absent (2014-11-05)	Original material: Maroc: Beni-Sicar; Bco. de Hidum. Abonde à Taforalt, Zegzel (Beni-Snassen) [from protologue]. Syntype: Hidum, Sennen & Mauricio 9487, MPU (MPU009431*)	[Cynoglossum creticum Mill.]
255	Variety	Cynoglossum	-	-	-	-	creticum	-	pictum	-	-	Cynoglossum pictum Aiton	Cynoglossum creticum var. pictum (Aiton) Maire	Cynoglossum creticum var. pictum	(Aiton) Maire	1934	in Jahandiez & Maire, Cat. Pl. Maroc: 593. 1934	http://bibdigital.rjb.csic.es/ing/Libro.php?Libro=4268&Pagina=45	comb. & stat. nov. [species to variety]	green_normal		absent (2014-11-05)		[Cynoglossum creticum Mill.]
284	Variety	Cynoglossum	-	-	-	-	creticum	-	siculum	-	-	Cynoglossum siculum Guss.	Cynoglossum creticum var. siculum (Guss.) Brand	Cynoglossum creticum var. siculum	(Guss.) Brand	1921	in Engler, Pflanzenr. 78 (IV.252): 131. 1921	http://biodiversitylibrary.org/page/18697741	comb. & stat. nov. [species to variety]	green_normal		absent (2014-11-05)		[Cynoglossum creticum Mill.]
1330	Species	Cynoglossum	-	-	-	-	crista-galli	-	-	-	-	Mattiastrum crista-galli Rech. f. & Riedl	Cynoglossum crista-galli (Rech. f. & Riedl) Greuter & Stier	Cynoglossum crista-galli	(Rech. f. & Riedl) Greuter & Stier	2015	in Biodivers. Data J. [hoc loco]. 2015		comb. nov.	green_bold				accepted
95	Species	Cynoglossum	-	-	-	-	cristatum	-	-	-	-		Cynoglossum cristatum Schreb.	Cynoglossum cristatum	Schreb.	1792	in Nova Acta Phys.-Med. Acad. Caes. Leop.-Carol. Nat. Cur. 3: 476. 1767	http://dx.doi.org/10.5281/zenodo.15174	spec. nov.	green_bold	http://ipni.org/ipni/idPlantNameSearch.do?id=115090-1	Cynoglossum cristatum Schreb. -- Nova Acta Phys.-Med. Acad. Caes. Leop.-Carol. Nat. Cur. 3: 476. 1767; Lam. Tabl. Encyc. 1: 400. (IK)	Original material: In montibus Vulvensium, prope oppidum Anversan, inque Oriente locis saxosis apricis … Column. Ecphras. I. p. 177, t. 178.b. … Moris. Hist. 3. p. 449. S. II. t. 30. f. 7. ex Columna … Cynoglossum orientale, buglossi folio fructo umbilicato, cristato, Tournef. cor. 7 Original specimen: M (M0174163*)	accepted	Schreber’s species comprised two discordant elements: Tournefortʼs plant from the Orient of which Schreber had a specimen, presumably through Gundelsheimer, and the plant from Anversa degli Abruzzi illustrated by Colonna, which subsequently became the basis of Cynoglossum columnae Ten. (1811). In conformity with generally accepted practice, the former is to be regarded as the type.	Omphalodes cristata (Schreb.) Schrank 1812	Rindera cristata (Schreb.) Roem. & Schult. 1819	Mattia cristata (Schreb.) G. Don 1838	Paracaryum cristatum (Schreb.) Boiss. 1856	Mattiastrum cristatum (Schreb.) Brand 1915
96	Species	Cynoglossum	-	-	-	-	cristatum	-	-	-	-		Cynoglossum cristatum of Lamarck	Cynoglossum cristatum	of Lamarck	1786	, Encycl. 2: 238. 1786	http://biodiversitylibrary.org/page/33447216	[isonym]	grey		absent (2014-11-05)			Even though Lamarck does not mention Schreber’s Cynoglossum cristatum explicitly, the species he so names comprises the two very same elements: Tournefort’s plant from the Orient and, as an unnamed var. β, Colonna’s Italian one.
1334	Species	Cynoglossum	-	-	-	-	cristatum	-	-	-	-		Cynoglossum cristatum of Aucher	Cynoglossum cristatum	of Aucher	1846	[Candolle, Prodr. 10: 160. 1846]	http://biodiversitylibrary.org/page/161841	nom. inval. [pro syn. sub Omphalodes rugulosa]	grey	http://ipni.org/ipni/idPlantNameSearch.do?id=115091-1	Cynoglossum cristatum Aucher ex DC. -- Prodr. [A. P. de Candolle] 10: 160. 1846 [8 Apr 1846] (IK)
1029	Subspecies	Cynoglossum	-	-	-	-	cristatum	carduchorum	-	-	-	Paracaryum cristatum subsp. carduchorum R. R. Mill	Cynoglossum cristatum subsp. carduchorum (R. R. Mill) Greuter & Burdet	Cynoglossum cristatum subsp. carduchorum	(R. R. Mill) Greuter & Burdet	1981	in Willdenowia 11: 34. 1981	http://www.jstor.org/stable/3995788?seq=12	comb. nov.	green_bold	http://ipni.org/ipni/idPlantNameSearch.do?id=115091-1	Cynoglossum cristatum Aucher ex DC. subsp. carduchorum (R.R.Mill) Greuter & Burdet -- Willdenowia 11(1): 34. 1981 (IK)		accepted
1254	Species	Cynoglossum	-	-	-	-	cristulatum	-	-	-	-	Rindera cristulata Lipsky	Cynoglossum cristulatum (Lipsky) Greuter & Stier	Cynoglossum cristulatum	(Lipsky) Greuter & Stier	2015	in Biodivers. Data J. [hoc loco]. 2015		comb. nov.	green_bold				accepted
882	Species	Cynoglossum	-	-	-	-	cyaneum	-	-	-	-		Cynoglossum cyaneum of gardeners, ascribed to Hooker	Cynoglossum cyaneum	of gardeners, ascribed to Hooker	1858	[in Gard. Chron. 1858: 240. 1858]	http://www.biodiversitylibrary.org/page/32652187	no name [ICN Art. 35.2]	grey	http://ipni.org/ipni/idPlantNameSearch.do?id=115092-1	Cynoglossum cyaneum Hort. ex Hook.f. -- Gard. Chron. (1858) 240. (IK)			Provisional epithet mentioned in the protologue of Cynoglossum nobile Hook. f..
1255	Species	Cynoglossum	-	-	-	-	cyclhymenium	-	-	-	-	Paracaryum rugulosum var. cyclhymenium Boiss.	Cynoglossum cyclhymenium (Boiss.) Greuter & Stier	Cynoglossum cyclhymenium	(Boiss.) Greuter & Stier	2015	in Biodivers. Data J. [hoc loco]. 2015		comb. nov.	green_bold				accepted
1256	Species	Cynoglossum	-	-	-	-	cynoglossoides	-	-	-	-	Mattiastrum cynoglossoides Rech. f. & Riedl	Cynoglossum cynoglossoides (Rech. f. & Riedl) Greuter & Stier	Cynoglossum cynoglossoides	(Rech. f. & Riedl) Greuter & Stier	2015	in Biodivers. Data J. [hoc loco]. 2015		comb. nov.	green_bold				accepted
883	Species	Cynoglossum	-	-	-	-	decipiens	-	-	-	-		Cynoglossum decipiens Lojac.	Cynoglossum decipiens	Lojac.	1907	, Fl. Sicul. 2(2): 89. 1907	http://dx.doi.org/10.5281/zenodo.15141	spec. nov.	green_normal	http://ipni.org/ipni/idPlantNameSearch.do?id=115093-1	Cynoglossum decipiens Lojac. -- Fl. Sicul. (Lojacono) 2(2): 89. 1907 (IK)	Original material: none indicated in protologue	[Cynoglossum cheirifolium L.]
884	Species	Cynoglossum	-	-	-	-	decumbens	-	-	-	-		Cynoglossum decumbens of Gueldenstedt	Cynoglossum decumbens	of Gueldenstedt	1847	[Ledeb., Fl. Ross. 3: 167. 1847]	http://biodiversitylibrary.org/page/6120482	nom. inval. [nom. nud.]	grey	http://ipni.org/ipni/idPlantNameSearch.do?id=115094-1	Cynoglossum decumbens Gueldenst. ex Ledeb. -- Fl. Ross. (Ledeb.) 3(1,8): 167. 1847 [Oct 1847] (IK)
1123	Species	Cynoglossum	-	-	-	-	decumbens	-	-	-	-		Cynoglossum decumbens of Gueldenstedt	Cynoglossum decumbens	of Gueldenstedt	1787	, Reis. Russland 1: 190 & 2: 343. 1787	http://reader.digitale-sammlungen.de/de/fs1/object/display/bsb11121875_00216.html?zoom=0.5	nom. inval. [nom. nud.]	grey		absent (2014-11-05)
97	Species	Cynoglossum	-	-	-	-	decurrens	-	-	-	-		Cynoglossum decurrens Ruiz & Pav.	Cynoglossum decurrens	Ruiz & Pav.	1799	, Fl. Peruv. 2: 6. 1799	http://www.biodiversitylibrary.org/page/671394	spec. nov.	orange_normal	http://ipni.org/ipni/idPlantNameSearch.do?id=115095-1	Cynoglossum decurrens Ruiz & Pav. -- Fl. Peruv. [Ruiz & Pavon] 2: 6. 1799 (IK)	Original material: in nemoribus Conceptionis Chile ad Gavilan paludem et Palomares tractus [from protologue]	Not Cynoglossum s. l.; genus uncertain ["Cynoglossum" limense Willd.]		Cynoglossum alatum Molina 1810, nom. illeg.
174	Variety	Cynoglossum	-	-	-	-	decurrens	-	limense	-	-	Cynoglossum limense Willd.	Cynoglossum decurrens var. limense (Willd.) DC.	Cynoglossum decurrens var. limense	(Willd.) DC.	1846	, Prodr. 10: 153. 1846	http://biodiversitylibrary.org/page/161834	comb. & stat. nov. [species to variety]	orange_normal	http://ipni.org/ipni/idPlantNameSearch.do?id=74313-2	Cynoglossum decurrens var. limense (Willd.) DC. -- Prodr. [A. P. de Candolle] 10: 153. 1846 [8 Apr 1846] (GCI)		Not Cynoglossum s. l.; genus uncertain ["Cynoglossum" limense Willd.]	Name legitimate but combination inappropriate under the rules of priority.
98	Species	Cynoglossum	-	-	-	-	deflexum	-	-	-	-	Myosotis deflexa Wahlenb.	Cynoglossum deflexum (Wahlenb.) Roth	Cynoglossum deflexum	(Wahlenb.) Roth	1827	, Enum. Pl. Phaen. Germ. 1(1): 589. 1827	http://dbooks.bodleian.ox.ac.uk/books/PDFs/600030941.pdf	comb. nov.	orange_normal	http://ipni.org/ipni/idPlantNameSearch.do?id=115096-1	Cynoglossum deflexum Roth -- Enum. Pl. Phan. Germ. i. I. 589. (IK)		Hackelia deflexa (Wahlenb.) Opiz
885	Species	Cynoglossum	-	-	-	-	densefoliatum	-	-	-	-		Cynoglossum densefoliatum Chiov.	Cynoglossum densefoliatum	Chiov.	1911	in Ann. Bot. (Roma) 9: 82. 1911	http://biodiversitylibrary.org/page/3385702	spec. nov.	orange_normal	http://ipni.org/ipni/idPlantNameSearch.do?id=115097-1	Cynoglossum densefoliatum Chiov. -- Ann. Bot. (Rome) 9: 82. 1911 (IK)	Original material: Dembià: Gondar pascoli aprici lungo il fiume Cahà presso la chiesa di Fasìl Odòs 7, X 1909 (Chiovenda n. 2411) [from protologue]. Type in FI-W	Not Cynoglossum s. l.; genus uncertain ["Cynoglossum" coeruleum Hochst. ex A. DC.]
1257	Species	Cynoglossum	-	-	-	-	densum	-	-	-	-	Mattiastrum densum Rech. f. & Riedl	Cynoglossum densum (Rech. f. & Riedl) Greuter & Stier	Cynoglossum densum	(Rech. f. & Riedl) Greuter & Stier	2015	in Biodivers. Data J. [hoc loco]. 2015		comb. nov.	green_bold				accepted
100	Species	Cynoglossum	-	-	-	-	denticulatum	-	-	-	-		Cynoglossum denticulatum A. DC.	Cynoglossum denticulatum	A. DC.	1846	in Candolle, Prodr. 10: 150. 1846	http://biodiversitylibrary.org/page/161831	spec. nov.	green_normal	http://ipni.org/ipni/idPlantNameSearch.do?id=115098-1	Cynoglossum denticulatum A.DC. -- Prodr. [A. P. de Candolle] 10: 150. 1846 [8 Apr 1846] (IK)	Original material: in Emodi apricis inter 4 et 10 000 ped. alt. (v. s. a cl. Edgew[orth] comm. sub n. 390 partim, 391, 392) [from protologue]. Syntypes: G-DC (G00205521*, G00205522*, G00205523*). Lectotype (to be designated elsewhere by König et al.): [India], Simla, Sept. 1834, Edgeworth 390 partim, G-DC (G00205522*)	[Cynoglossum wallichii G. Don]		Paracynoglossum denticulatum (A. DC.) Popov 1953
1051	Variety	Cynoglossum	-	-	-	-	denticulatum	-	ramosius	-	-		Cynoglossum denticulatum var. ramosius A. DC.	Cynoglossum denticulatum var. ramosius	A. DC.	1846	in Candolle, Prodr. 10: 150. 1846	http://biodiversitylibrary.org/page/161831	var. nov.	green_normal		absent (2014-11-05)	Original material: Ejusd. [Edgeworth] N. 390 partim [in Emodi apricis inter 4 et 10 000 ped. alt.] [from protologue]. Holotype: G-DC (G00205540*)	[Cynoglossum wallichii G. Don]
314	Variety	Cynoglossum	-	-	-	-	denticulatum	-	zeylanicum	-	-		Cynoglossum denticulatum var. zeylanicum (Lehm.) Clarke	Cynoglossum denticulatum var. zeylanicum	(Lehm.) Clarke	1883	in Hooker, Fl. Brit. India 4: 157. 1883	http://www.biodiversitylibrary.org/page/38573607	comb. & stat. nov. [species to variety]	green_normal		absent (2014-11-05)	Basionym: Myosotis zeylanica Lehm.; Replaced synonym: Anchusa zeylanica Vahl ex Hornem., non Anchusa zeylanica J. Jacq.	Cynoglossum zeylanicum (Lehm.) Brand	Name legitimate but combination inappropriate under the rules of priority.
1258	Species	Cynoglossum	-	-	-	-	dielsii	-	-	-	-	Mattiastrum dielsii Bornm.	Cynoglossum dielsii (Bornm.) Greuter & Stier	Cynoglossum dielsii	(Bornm.) Greuter & Stier	2015	in Biodivers. Data J. [hoc loco]. 2015		comb. nov.	green_bold				accepted
1259	Species	Cynoglossum	-	-	-	-	dieterlei	-	-	-	-	Mattiastrum dieterlei F. Sadat	Cynoglossum dieterlei (F. Sadat) Greuter & Stier	Cynoglossum dieterlei	(F. Sadat) Greuter & Stier	2015	in Biodivers. Data J. [hoc loco]. 2015		comb. nov.	green_bold				accepted
101	Species	Cynoglossum	-	-	-	-	diffusum	-	-	-	-		Cynoglossum diffusum Roxb. ex Lehm.	Cynoglossum diffusum	Roxb. ex Lehm.	1818	, Pl. Asperif. Nucif.: 140. 1818	http://gallica.bnf.fr/ark:/12148/bpt6k98096m/f152.image	spec. nov.	orange_normal	http://ipni.org/ipni/idPlantNameSearch.do?id=115100-1	Cynoglossum diffusum Roxb. -- Hort. Bengal. 13 (1814), nomen; Lehm. Asperifol. 140 (1818), descr. (IK)	Original material: Hornemann … specimina mecum communicavit. Habitat in Benghalia [from protologue]. Holotype presumably at MEL	Bothriospermum zeylanicum (J. Jacq.) Druce
886	Species	Cynoglossum	-	-	-	-	diffusum	-	-	-	-		Cynoglossum diffusum of Roxburgh	Cynoglossum diffusum	of Roxburgh	1824	, Fl. Ind. 2: 7. 1824	http://biodiversitylibrary.org/page/34213510	[isonym]	grey	http://ipni.org/ipni/idPlantNameSearch.do?id=115099-1	Cynoglossum diffusum Roxb. -- Hort. Bengal. [13]; Fl. Ind. i. 4. (IK)
887	Species	Cynoglossum	-	-	-	-	diffusum	-	-	-	-		Cynoglossum diffusum of Roxburgh	Cynoglossum diffusum	of Roxburgh	1814	, Hort. Bengal.: 13. 1814	http://dbooks.bodleian.ox.ac.uk/books/PDFs/590858863.pdf	nom. inval. [nom. nud.]	grey	http://ipni.org/ipni/idPlantNameSearch.do?id=115099-1	Cynoglossum diffusum Roxb. -- Hort. Bengal. [13]; Fl. Ind. i. 4. (IK)
102	Species	Cynoglossum	-	-	-	-	dioscoridis	-	-	-	-		Cynoglossum dioscoridis Vill.	Cynoglossum dioscoridis	Vill.	1787	, Prosp. Hist. Pl. Dauphiné: 21. 1779	http://bibdigital.rjb.csic.es/ing/Libro.php?Libro=6914&Pagina=28	spec. nov.	green_bold	http://ipni.org/ipni/idPlantNameSearch.do?id=115101-1	Cynoglossum dioscoridis Vill. -- Prosp. Hist. Pl. Dauphiné 21. 1779 [16 Apr 1779] ; Hist. Pl. Dauphiné 2: 457 (1787) (IK)	Original material not specified in protologue. Lectotype (Selvi & Sutorý in Pl. Biosyst. 146: 477. 2012): [France, rég. Rhone-Alps, Dép. Isère, distr. Chartreuse] à St Eynard, dans le Champsaur, GRE (GRE-1837.27682)	accepted
888	Species	Cynoglossum	-	-	-	-	dioscoridis	-	-	-	-		Cynoglossum dioscoridis of Ledebour	Cynoglossum dioscoridis	of Ledebour	1847	, Fl. Ross. 3: 166. 1847	http://biodiversitylibrary.org/page/6120481	[isonym]	grey	http://ipni.org/ipni/idPlantNameSearch.do?id=115102-1	Cynoglossum dioscoridis Ledeb. -- Fl. Ross. (Ledeb.) 3(1,8): 166. 1847 [Oct 1847] (IK)
59	Variety	Cynoglossum	-	-	-	-	dioscoridis	-	castrilense	-	-	Cynoglossum castrilense Pau	Cynoglossum dioscoridis var. castrilense (Pau) Brand	Cynoglossum dioscoridis var. castrilense	(Pau) Brand	1921	in Engler, Pflanzenr. 78 (IV.252): 119. 1921	http://biodiversitylibrary.org/page/18697729	comb. & stat. nov. [species to variety]	green_normal	http://ipni.org/ipni/idPlantNameSearch.do?id=115070-1	absent (2014-11-05)		[Cynoglossum pustulatum Boiss.]
215	Variety	Cynoglossum	-	-	-	-	dioscoridis	-	maroccanum	-	-	Cynoglossum montanum var. maroccanum Brand	Cynoglossum dioscoridis var. maroccanum (Brand) Maire	Cynoglossum dioscoridis var. maroccanum	(Brand) Maire	1931	in Bull. Soc. Hist. Nat. Afrique N. 22: 56. 1931	http://bibdigital.rjb.csic.es/ing/Libro.php?Libro=1866&Pagina=56	comb. nov.	green_normal		absent (2014-11-05)		[Cynoglossum dioscoridis Vill.]
223	Variety	Cynoglossum	-	-	-	-	dioscoridis	-	nebrodense	-	-	Cynoglossum nebrodense Guss.	Cynoglossum dioscoridis var. nebrodense (Guss.) Ball	Cynoglossum dioscoridis var. nebrodense	(Guss.) Ball	1878	in J. Linn. Soc. London16: 569. 1878	http://biodiversitylibrary.org/page/11441075	comb. & stat. nov. [species to variety]	green_normal		absent (2014-11-05)		Cynoglossum nebrodense Guss.	According to Brand (in Engler, Pflanzenr. 78 (IV.252): 128. 1921) a misapplied name, the cited specimens are the basis of Cynoglossum montanum var. maroccanum Brand.
889	Species	Cynoglossum	-	-	-	-	discolor	-	-	-	-		Cynoglossum discolor Baker	Cynoglossum discolor	Baker	1883	in J. Linn. Soc., Bot. 20: 212. 1883	http://biodiversitylibrary.org/page/236784	spec. nov.	green_normal	http://ipni.org/ipni/idPlantNameSearch.do?id=115103-1	Cynoglossum discolor Baker -- J. Linn. Soc., Bot. 20: 212. 1883 [1884 publ. 1883] (IK)	Original material: Central Madagascar, Baron 1828 [from protologue]. Syntypes: K (K000418911*), P (P00417684*, P00417685*)	[Cynoglossum cernuum Baker]
890	Species	Cynoglossum	-	-	-	-	divaricatum	-	-	-	-		Cynoglossum divaricatum Steph. ex Lehm.	Cynoglossum divaricatum	Steph. ex Lehm.	1818	, Pl. Asperif. Nucif.: 161. 1818	http://gallica.bnf.fr/ark:/12148/bpt6k98096m/f173.image	spec. nov.	green_bold	http://ipni.org/ipni/idPlantNameSearch.do?id=115104-1	Cynoglossum divaricatum Steph. ex Lehm. -- Pl. Asperif. Nucif. 1: 161. 1818 [Jul-early Sep 1818] (IK)	Original material: in Sibiria (v. s.) [from protologue]. Holotype perhaps in MEL	accepted
104	Species	Cynoglossum	-	-	-	-	drummondii	-	-	-	-		Cynoglossum drummondii Benth.	Cynoglossum drummondii	Benth.	1868	, Fl. Austral. 4: 409. 1868	http://www.biodiversitylibrary.org/page/26123731	spec. nov.	green_normal	http://ipni.org/ipni/idPlantNameSearch.do?id=115105-1	Cynoglossum drummondii Benth. -- Fl. Austral. 4: 409. 1868 [16 Dec 1868] (IK)	Original material: S. Australia. Mount Remarkable, F. Mueller ; Mount Searle, Warburton (with large flowers). W. Australia, Drummond, n. 504 (with small flowers) [from protologue]. Syntype: Drummond 504, BM (BM001040565*)	[Cynoglossum australe R. Br.]		Cynoglossum australe var. drummondii (Benth.) Brand 1921
891	Species	Cynoglossum	-	-	-	-	dubium	-	-	-	-		Cynoglossum dubium of Hochstetter	Cynoglossum dubium	of Hochstetter	1921	[Brand in Engler, Pflanzenr. 78 (IV.252): 146. 1921]	http://www.biodiversitylibrary.org/page/18697756	nom. inval. [pro syn. sub Cynoglossum coeruleum]	grey	http://ipni.org/ipni/idPlantNameSearch.do?id=115106-1	Cynoglossum dubium Hochst. ex Brand -- Pflanzenr. (Engler) Borrag. Cynogloss. 146, in syn. 1921 (IK)
1260	Species	Cynoglossum	-	-	-	-	dubium	-	-	-	-	Solenanthus dubius Fisch. & C. A. Mey.	Cynoglossum dubium (Fisch. & C. A. Mey.) Greuter & Stier	Cynoglossum dubium	(Fisch. & C. A. Mey.) Greuter & Stier	2015	in Biodivers. Data J. [hoc loco]. 2015		comb. nov.	green_bold				accepted
1261	Species	Cynoglossum	-	-	-	-	dumanii	-	-	-	-	Rindera dumanii Aytaç & R. R. Mill	Cynoglossum dumanii (Aytaç & R. R. Mill) Greuter & Stier	Cynoglossum dumanii	(Aytaç & R. R. Mill) Greuter & Stier	2015	in Biodivers. Data J. [hoc loco]. 2015		comb. nov.	green_bold				accepted
105	Species	Cynoglossum	-	-	-	-	dunnianum	-	-	-	-		Cynoglossum dunnianum Diels	Cynoglossum dunnianum	Diels	1912	in Notes Roy. Bot. Gard. Edinburgh 5: 168. 1912	http://www.biodiversitylibrary.org/page/30822421	spec. nov.	orange_normal	http://ipni.org/ipni/idPlantNameSearch.do?id=115107-1	Cynoglossum dunnianum Diels -- Notes Roy. Bot. Gard. Edinburgh 5: 168. 1912 (IK)	SYNTYPES: Original material: hills at south end of the Lang-Kong valley, near the village of Kai-hi-dsi. Lat. 26° 25' N. Alt. 7500 ft. April 1906.; G. Forrest. No. 2004. Along the base of the eastern flank of the Tali Range. Lat. 25° 40' N. Alt. 7-8000 ft. April June 1906.“ G. Forrest. No. 4476. Also Mengtse (Hancock No. 22) and very similar Henry 10600, 10600A [from protologue]. Syntype: Forrest…	Antiotrema dunnianum (Diels) Hand.-Mazz.		Antiotrema dunnianum (Diels) Hand.-Mazz. 1920
106	Species	Cynoglossum	-	-	-	-	echinatum	-	-	-	-		Cynoglossum echinatum Thunb.	Cynoglossum echinatum	Thunb.	1794	, Prodr. Pl. Cap.: 34. 1794	http://biodiversitylibrary.org/page/3553156	spec. nov.	orange_normal	http://ipni.org/ipni/idPlantNameSearch.do?id=115108-1	Cynoglossum echinatum Thunb. -- Prodr. Pl. Cap. 1: 34. 1794 (IK)	Original material not mentioned in protologue. Original specimens: LD (LD1259484*), SBT (SBT12941 *)	[Lappula cynoglossoides (Lam.) Gürke (?)]
892	Species	Cynoglossum	-	-	-	-	edgeworthii	-	-	-	-		Cynoglossum edgeworthii A. DC.	Cynoglossum edgeworthii	A. DC.	1846	in Candolle, Prodr. 10: 150. 1846	http://biodiversitylibrary.org/page/161831	spec. nov.	green_normal	http://ipni.org/ipni/idPlantNameSearch.do?id=115109-1	Cynoglossum edgeworthii A.DC. -- Prodr. [A. P. de Candolle] 10: 150. 1846 [8 Apr 1846] (IK)	Original material: in apricis Emodi, inter 4 et 6000 ped. alt. (v. s. comm.. a cl. Edgew(orth) sub n. 400 [from protologue]. Holotype: G-DC (G00205524*)	[Cynoglossum furcatum Wall.]
893	Species	Cynoglossum	-	-	-	-	elongatum	-	-	-	-		Cynoglossum elongatum Hornem.	Cynoglossum elongatum	Hornem.	1815	, Hort. Bot. Hafn. 2: 956. 1815	http://dbooks.bodleian.ox.ac.uk/books/PDFs/600030895.pdf	spec. nov.	green_normal	http://ipni.org/ipni/idPlantNameSearch.do?id=115110-1	Cynoglossum elongatum Hornem. -- Hort. Bot. Hafn. ii. 956. 1815 (IK)	Original material: D [grown out-of-doors] intr. 1813; [sub] Cynogl. lanceolatum Forssk. nomine a celeberr. Schradero missum fuit [from protologue]. Probable type: C (C10013450*)	[Cynoglossum dioscoridis Vill.]
276	Species	Cynoglossum	-	-	-	-	emarginatum	-	-	-	-		Cynoglossum emarginatum Lam.	Cynoglossum emarginatum	Lam.	1792	, Tabl. Encycl. 1: 400. 1792	http://biodiversitylibrary.org/page/794587	spec. nov.	green_normal	http://ipni.org/ipni/idPlantNameSearch.do?id=115111-1	Cynoglossum emarginatum Lam. -- Tabl. Encycl. i. 400. (IK)	Original material: Ex Oriente. Cynoglossum orientale minus, flore campanulato caeruleo Tournef. Cor. 7 [from protologue]. Holotype: presumably P-TRF	[Cynoglossum racemosum Schreb.]	Tournefort’s phrase name from the Corollarium (1707: 7) is cited in the protologue of no less than three Cynoglossum names: Cynoglossum racemosum Schreb. (1767), Cynoglossum emarginatum Lam. (1791) and Cynoglossum angustifolium Willd. (1798). The three specimens used by the authors of these names were likely duplicates of a single gathering made by Tournefort and his companion Gundelsheimer durin…	Mattia emarginata (Lam.) Roem. & Schult. 1819
1125	Species	Cynoglossum	-	-	-	-	emodi	-	-	-	-		Cynoglossum emodi of Schouw	Cynoglossum emodi	of Schouw	1850	in Neue Allg. Deutsche Garten- Blumenzeitung 6: 352. 1850	http://archive.org/stream/neueallgemeined19ottogoog#page/n386/mode/2up	nom. inval. [pro syn. sub Lindelofia anchusoides (Lindl.) Lehm.]	grey	http://ipni.org/ipni/idPlantNameSearch.do?id=115112-1	Cynoglossum emodi Schouw -- Ind. Sem. Hafn. Coll. (1846) 4; ex Lehm. in Hamb. Gartenz. vi. (1850) 352. (IK)
107	Species	Cynoglossum	-	-	-	-	emodum	-	-	-	-		Cynoglossum emodum of Schouw	Cynoglossum emodum	of Schouw	1851	in Linnaea 24: 160. 1851	http://biodiversitylibrary.org/page/35226552	nom. inval. [nom. nud.]	grey	http://ipni.org/ipni/idPlantNameSearch.do?id=115113-1	Cynoglossum emodum Schouw -- Linnaea 24: 160. 1851 (IK)
894	Species	Cynoglossum	-	-	-	-	emodum	-	-	-	-		Cynoglossum emodum of Schouw	Cynoglossum emodum	of Schouw	1846	, Index Sem. Hort. Haun. 1846: 4. 1847	http://seedlists.naturalis.nl/?q=/content/cynoglossum-emodum-schouw	nom. inval. [nom. nud.]	grey	http://ipni.org/ipni/idPlantNameSearch.do?id=115112-1	Cynoglossum emodi Schouw -- Ind. Sem. Hafn. Coll. (1846) 4; ex Lehm. in Hamb. Gartenz. vi. (1850) 352. (IK)
685	Species	Cynoglossum	-	-	-	-	enerve	-	-	-	-		Cynoglossum enerve ascribed to Turczaninov	Cynoglossum enerve	ascribed to Turczaninov	1840	[in Bull. Soc. Imp. Naturalistes Moscou 20: 259. 1840]	http://biodiversitylibrary.org/page/34378905	no name [ICN Art. 35.2]	grey	http://ipni.org/ipni/idPlantNameSearch.do?id=115114-1	Cynoglossum enerve Turcz. -- Bull. Soc. Imp. Naturalistes Moscou (1840) 259. (IK)			Turczaninov describes Drège specimens under the label name Echinospermum enerve E. Mey., a name that he does not accept as he refers the plants to Cynoglossum; nor does he make the combination under the latter generic name, as has often been assumed.
1128	Species	Cynoglossum	-	-	-	-	enerve	-	-	-	-	Echinospermum enerve E. Mey. ex Drège	Cynoglossum enerve (E. Mey. ex Drège) Turcz. ex B. D. Jacks.	Cynoglossum enerve	(E. Mey. ex Drège) Turcz. ex B. D. Jacks.	1893	, Index Kew. 1: 687. 1893	http://biodiversitylibrary.org/page/42403218	comb. nov.	green_normal		absent (2014-11-05)		[Cynoglossum hispidum Thunb.]	There may have been earlier validations of this combination, but none that we could find.
108	Species	Cynoglossum	-	-	-	-	erectum	-	-	-	-		Cynoglossum erectum L. C. Higgins	Cynoglossum erectum	L. C. Higgins	1976	in Phytologia 33: 411. 1976	http://biodiversitylibrary.org/page/13060179	nom. illeg. [homonym]	orange_normal	http://ipni.org/ipni/idPlantNameSearch.do?id=115116-1	Cynoglossum erectum L.C.Higgins -- Phytologia 33(6): 411. 1976 (IK)	Holotype: Mexico: Zacatecas, 10 km west northwestof Tecolotes, on road to Coapa. Latitude 24°39’N longitude 102°02’W; altitude 1800 meters; 17 June 1972. F. Chiang, T. Wendt and M. C. Johnston 7890. Holotype deposited at (TEX) [from protologue]. Isotype: WTS	Not Cynoglossum s. l.; genus uncertain ["Cynoglossum" henricksonii L. C. Higgins]		Cynoglossum henricksonii L. C. Higgins 1976
895	Species	Cynoglossum	-	-	-	-	erectum	-	-	-	-		Cynoglossum erectum Schweigg. ex Schrank	Cynoglossum erectum	Schweigg. ex Schrank	1822	in Denkschr. Königl.-Baier. Bot. Ges. Regensburg 2: 29. 1822	http://www.biodiversitylibrary.org/page/34662280	spec. nov.	orange_normal	http://ipni.org/ipni/idPlantNameSearch.do?id=115115-1	Cynoglossum erectum Schweigg. ex Schrank -- in Denkschr. Bot. Ges. Regensb. ii. (1822) 29. (IK)	Original material: im Cap-Hause … des K. botanischen Gartens zu München [from protologue]	[Hackelia revoluta (Ruiz & Pav.) I. M. Johnst. (?)]
1262	Species	Cynoglossum	-	-	-	-	eriocalycinum	-	-	-	-	Cynoglossum eriocalycinum (Boiss. & Buhse) Greuter & Stier	Cynoglossum eriocalycinum (Boiss. & Buhse) Greuter & Stier	Cynoglossum eriocalycinum	(Boiss. & Buhse) Greuter & Stier	2015	in Biodivers. Data J. [hoc loco]. 2015		comb. nov.	green_bold				accepted
488	Species	Cynoglossum	-	-	-	-	erysimifolium	-	-	-	-	Paracaryum erysimifolium Boiss.	Cynoglossum erysimifolium (Boiss.) Greuter & Burdet	Cynoglossum erysimifolium	(Boiss.) Greuter & Burdet	1981	in Willdenowia 11: 34. 1981	http://www.jstor.org/stable/3995788?seq=12	comb. nov.	green_bold	http://ipni.org/ipni/idPlantNameSearch.do?id=908624-1	Cynoglossum erysimifolium (Boiss.) Greuter & Burdet -- Willdenowia 11(1): 34. 1981 (IK)		accepted
4	Species	Cynoglossum	-	-	-	-	erythraeum	-	-	-	-	Adelocaryum erythraeum Brand	Cynoglossum erythraeum (Brand) Riedl	Cynoglossum erythraeum	(Brand) Riedl	1971	in Oesterr. Bot. Z. 119: 71. 1971	http://www.springerlink.com/content/m7234p5642334370/fulltext.pdf	comb. nov.	orange_normal	http://ipni.org/ipni/idPlantNameSearch.do?id=115117-1	Cynoglossum erythraeum (Brand) Riedl -- Oesterr. Bot. Z. 119(1-3): 71. 1971 (IK)		Not Cynoglossum s. l.; Microparacaryum sp. [required combination not yet published]
1263	Species	Cynoglossum	-	-	-	-	ferganicum	-	-	-	-	Rindera ferganica Popov	Cynoglossum ferganicum (Popov) Greuter & Stier	Cynoglossum ferganicum	(Popov) Greuter & Stier	2015	in Biodivers. Data J. [hoc loco]. 2015		comb. nov.	green_bold				accepted
110	Species	Cynoglossum	-	-	-	-	fiebrigii	-	-	-	-		Cynoglossum fiebrigii K. Krause	Cynoglossum fiebrigii	K. Krause	1906	in Bot. Jahrb. Syst. 37: 634. 1906	http://biodiversitylibrary.org/page/13611	spec. nov.	orange_normal	http://ipni.org/ipni/idPlantNameSearch.do?id=74315-2	Cynoglossum fiebrigii K.Krause -- Bot. Jahrb. Syst. 37(5): 634. 1906 [30 Oct 1906] (GCI)	Original material: Bolivia australis: Prope Calderillo, in saxosis, 3300 m s. m. (Fiebrig n. 3214) [from protologue]	[Hackelia revoluta (Ruiz & Pav.) I. M. Johnst.]
1264	Species	Cynoglossum	-	-	-	-	flaviflorum	-	-	-	-	Mattiastrum flaviflorum Rech. f. & Riedl	Cynoglossum flaviflorum (Rech. f. & Riedl) Greuter & Stier	Cynoglossum flaviflorum	(Rech. f. & Riedl) Greuter & Stier	2015	in Biodivers. Data J. [hoc loco]. 2015		comb. nov.	green_bold				accepted
7	Species	Cynoglossum	-	-	-	-	flexuosum	-	-	-	-		Cynoglossum flexuosum of Kazmi	Cynoglossum flexuosum	of Kazmi	1971	in J. Arnold Arbor. 52: 352. 1971 [Apr]	http://biodiversitylibrary.org/page/11161700	[isonym]	grey	http://ipni.org/ipni/idPlantNameSearch.do?id=115120-1	Cynoglossum flexuosum (Brand) Kazmi -- J. Arnold Arbor. 52 (2): 352 (Apr. 1971). (IK)
8	Species	Cynoglossum	-	-	-	-	flexuosum	-	-	-	-	Adelocaryum flexuosum Brand	Cynoglossum flexuosum (Brand) Riedl	Cynoglossum flexuosum	(Brand) Riedl	1971	in Oesterr. Bot. Z. 119: 71. 1971 [Feb]	http://www.springerlink.com/content/m7234p5642334370/fulltext.pdf	comb. nov.	green_bold	http://ipni.org/ipni/idPlantNameSearch.do?id=115121-1	Cynoglossum flexuosum (Brand) Riedl -- Oesterr. Bot. Z. 119(1-3): 71. 1971 (IK)		accepted
111	Species	Cynoglossum	-	-	-	-	flexuosum	-	-	-	-		Cynoglossum flexuosum of Lehmann	Cynoglossum flexuosum	of Lehmann	1921	[Brand in Engler, Pflanzenr. 78 (IV.252): 137. 1921]	http://www.biodiversitylibrary.org/page/18697747	nom. inval. [pro syn. sub Cynoglossum lanceolatum]	grey	http://ipni.org/ipni/idPlantNameSearch.do?id=115119-1	Cynoglossum flexuosum Lehm. ex Brand -- Pflanzenr. (Engler) Borrag. Cynogloss. 137, in syn. 1921 (IK)
896	Species	Cynoglossum	-	-	-	-	foetens	-	-	-	-		Cynoglossum foetens of Gilibert	Cynoglossum foetens	of Gilibert	1782	, Fl. Lit. Inch. 1: 22. 1782 <i>('faetens')</i>	http://www.mdz-nbn-resolving.de/urn/resolver.pl?urn=urn:nbn:de:bvb:12-bsb10304308-2	nom. inval. [suppressed work, ICN Art. 34.1 and App. VI]	grey	http://ipni.org/ipni/idPlantNameSearch.do?id=115122-1	Cynoglossum foetens Gilib. -- Fl. Lit. Inch. i. 22. 1782 (IK)
18	Species	Cynoglossum	-	-	-	-	foliosum	-	-	-	-	Cerinthopsis foliosa Paine	Cynoglossum foliosum (Paine) Greuter & Burdet	Cynoglossum foliosum	(Paine) Greuter & Burdet	1981	in Willdenowia 11: 34. 1981	http://www.jstor.org/stable/3995788?seq=12	comb. nov.	green_bold	http://ipni.org/ipni/idPlantNameSearch.do?id=908625-1	Cynoglossum foliosum (Paine) Greuter & Burdet -- Willdenowia 11(1): 34. 1981 (IK)		accepted
1101	Species	Cynoglossum	-	-	-	-	formosanum	-	-	-	-		Cynoglossum formosanum Nakai	Cynoglossum formosanum	Nakai	1923	in Bot. Mag. (Tokyo) 37: 4. 1923	http://dx.doi.org/10.5281/zenodo.15164	spec. nov.	orange_bold	http://ipni.org/ipni/idPlantNameSearch.do?id=115123-1	Cynoglossum formosanum Nakai -- Bot. Mag. (Tokyo) 1923, xxxvii. 4. (IK)	Original material: Liukiu: in insula Okinawa (Y. Tashiro), ibidem (J. Matsumura). Formosa: Kagi (T.Kawakami et Mori n. 1746). Funsin (Honda n. 5), Shintsiku (T. Makino) [from protologue]	Not Cynoglossum s. l.; genus uncertain (species accepted)
1096	Forma	Cynoglossum	-	-	-	-	formosanum	-	-	-	albiflorum		Cynoglossum formosanum f. albiflorum Masam.	Cynoglossum formosanum f. albiflorum	Masam.	1930	in J. Soc. Trop. Agric. 2: 152. 1930	http://dx.doi.org/10.5281/zenodo.15168	f. nov.	orange_normal	http://ipni.org/ipni/idPlantNameSearch.do?id=77072121-1	Cynoglossum formosanum Nakai f. albiflorum Masam. -- J. Soc. Trop. Agric. 2(2): 152. 1930 [30 Oct 1930]	Original material: Formosa: Sikayo, Tosei-gun, Taichu-shu – Masamune s.n. Jul. 9, 1930 [from protologue]	Not Cynoglossum s. l.; genus uncertain ["Cynoglossum" formosanum Nakai]		Cynoglossum lanceolatum f. albiflorum (Masam.) Yonek. 2005
623	Species	Cynoglossum	-	-	-	-	formosum	-	-	-	-	Solenanthus formosus R. R. Mill	Cynoglossum formosum (R. R. Mill) Greuter & Burdet	Cynoglossum formosum	(R. R. Mill) Greuter & Burdet	1981	in Willdenowia 11: 35. 1981	http://www.jstor.org/stable/3995788?seq=13	comb. nov.	green_bold	http://ipni.org/ipni/idPlantNameSearch.do?id=908626-1	Cynoglossum formosum (R.R.Mill) Greuter & Burdet -- Willdenowia 11(1): 35. 1981 (IK)		accepted
1265	Species	Cynoglossum	-	-	-	-	fornicatum	-	-	-	-	Rindera fornicata Pazij	Cynoglossum fornicatum (Pazij) Greuter & Stier	Cynoglossum fornicatum	(Pazij) Greuter & Stier	2015	in Biodivers. Data J. [hoc loco]. 2015		comb. nov.	green_bold				accepted
897	Species	Cynoglossum	-	-	-	-	fulvum	-	-	-	-		Cynoglossum fulvum Rudolphi	Cynoglossum fulvum	Rudolphi	1800	in J. Bot. (Schrader) 1799: 279. 1800	http://archive.org/stream/journalfrdiebot02schrgoog#page/n346/mode/2up	spec. nov.	green_normal	http://ipni.org/ipni/idPlantNameSearch.do?id=115124-1	Cynoglossum fulvum Rudolphi -- J. Bot. (Schrader) 1799(2): 280 (279). 1800 [1799 publ. Apr. 1800] (IK)	Original material: von meinem verstorbenen Freund Teede … bei Lissabon gesammelt [from protologue]	[Cynoglossum clandestinum Desf.]
114	Species	Cynoglossum	-	-	-	-	furcatum	-	-	-	-		Cynoglossum furcatum Wall.	Cynoglossum furcatum	Wall.	1824	in Roxburgh, Fl. Ind. 2: 6. 1824	http://biodiversitylibrary.org/page/34213511	spec. nov.	green_bold	http://ipni.org/ipni/idPlantNameSearch.do?id=115125-1	Cynoglossum furcatum Wall. -- Roxb. Fl. Ind., ed. Carey & Wall. ii. 6 (1824). (IK)	Original material: A native of Nepala, and from thence introduced in 1818 into the Bontanic Garden where it blossoms during the rainy season [from protologue]. Lectotype (Verdcourt in Kew Bull. 43: 347. 1988, as "holotype"): Wallich 919.2, herb. Wallich, K; isotypes: A (A00096679*), BM (BM001124577*), E (E00288392*) G-DC (G00205533*)	accepted	The initials "N.W." at the end of the last paragraph of the description on page 7 demonstrate Wallich’s authorship (see also TL-2 #9724, Note).
1097	Forma	Cynoglossum	-	-	-	-	furcatum	-	-	-	albiflorum	Cynoglossum zeylanicum f. albiflorum H. Hara	Cynoglossum furcatum f. albiflorum (H. Hara) Yonek.	Cynoglossum furcatum f. albiflorum	(H. Hara) Yonek.	2005	in J. Jap. Bot. 80: 329. 2005	http://dx.doi.org/10.5281/zenodo.15192	comb. nov.	green_normal	http://ipni.org/ipni/idPlantNameSearch.do?id=77072120-1	Cynoglossum furcatum Wall. f. albiflorum (H.Hara) Yonek. -- J. Jap. Bot. 80(6): 329. 2005 [Dec 2005]		[Cynoglossum furcatum Wall.]
1053	Variety	Cynoglossum	-	-	-	-	furcatum	-	lanceolatum	-	-		Cynoglossum furcatum var. lanceolatum C. B. Clarke	Cynoglossum furcatum var. lanceolatum	C. B. Clarke	1883	in Hooker, Fl. Brit. India 4: 156. 1883	http://www.biodiversitylibrary.org/page/38573606	nom. nov.	green_normal		absent (2014-11-05)	Replaced synonym (see Verdcourt in Kew Bull. 43: 347. 1988): Cynoglossum heynei G. Don	[Cynoglossum furcatum Wall.]
1052	Variety	Cynoglossum	-	-	-	-	furcatum	-	tenerum	-	-		Cynoglossum furcatum var. tenerum Royle ex Benth.	Cynoglossum furcatum var. tenerum	Royle ex Benth.	1836	in Royle, Ill. Bot. Himal. Mts.: 306. 1836	http://biodiversitylibrary.org/page/2913014	var. nov.	green_normal		absent (2014-11-05)	Original material: Mussooree [from protologue]	[Cynoglossum furcatum Wall.]
310	Variety	Cynoglossum	-	-	-	-	furcatum	-	villosulum	-	-	Cynoglossum villosulum Nakai	Cynoglossum furcatum var. villosulum (Nakai) Riedl	Cynoglossum furcatum var. villosulum	(Nakai) Riedl	1994	in Novon 4: 46. 1994	http://www.jstor.org/stable/3391699	comb. & stat. nov. [species to variety]	green_normal	http://ipni.org/ipni/idPlantNameSearch.do?id=976511-1	Cynoglossum furcatum Wall. var. villosulum (Nakai) Riedl -- Novon 4(1): 46. 1994 (IK)		[Cynoglossum furcatum Wall.]
898	Species	Cynoglossum	-	-	-	-	furcatus	-	-	-	-		Cynoglossum furcatus Wall.	Cynoglossum furcatus	Wall.	1824	in Roxburgh, Fl. Ind. 2: 6. 1824	http://biodiversitylibrary.org/page/34213511	wrong epithet citation by IPNI [furcatus instead of furcatum]	grey	http://ipni.org/ipni/idPlantNameSearch.do?id=115126-1	Cynoglossum furcatus Wall. -- in Roxb. Fl. Ind. ed. Carey ii. 6. (IK)
899	Species	Cynoglossum	-	-	-	-	gansuense	-	-	-	-		Cynoglossum gansuense Y. L. Liu	Cynoglossum gansuense	Y. L. Liu	1981	in Acta Phytotax. Sin. 19: 519. 1981	http://dx.doi.org/10.5281/zenodo.15145	spec. nov.	green_bold	http://ipni.org/ipni/idPlantNameSearch.do?id=897519-1	Cynoglossum gansuense Y.L.Liu -- Acta Phytotax. Sin. 19(4): 519 (1981). (IK)	Holotype: Qinghai: Huangyuan, VII. 1957, P. C. Tsoong 8882 (typus in Herb. Inst. Bot. Acad. Sin. conserv.)	accepted
116	Species	Cynoglossum	-	-	-	-	geometricum	-	-	-	-		Cynoglossum geometricum Baker & C. H. Wright	Cynoglossum geometricum	Baker & C. H. Wright	1905	in Thiselton-Dyer, Fl. Trop. Afr. 4(2, 1): 52. 1905	http://biodiversitylibrary.org/page/33166172	spec. nov.	orange_normal	http://ipni.org/ipni/idPlantNameSearch.do?id=115127-1	Cynoglossum geometricum Baker & C.H.Wright -- Fl. Trop. Afr. [Oliver et al.] 4(2.1): 52. 1905 [Dec 1905] (IK)	Original material: Nile Land. Uganda: Ruwenzori,7000 ft., Doggett! British East Africa: between Eldama Ravine and Mau Plateau, 7000--8000 ft., Whyte!; Mozamb. Dist. British Central Africa: Nyasaland; Zomba, Purves, 1901! Mount Chiradzulu, Whyte! and without precise locality, Buchanan, 1145 [from protologue]. Lectotype (Hilliard & Burtt in Notes Roy. Bot. Gard. Edinburgh 43: 348. 1986): Malawi, Mt…	Not Cynoglossum s. l.; genus uncertain ("Cynoglossum" lanceolatum subsp. geometricum (B		Cynoglossum lanceolatum subsp. geometricum (Baker & C. H. Wright) Brand 1921	Paracynoglossum geometricum (Baker & C. H. Wright) R. R. Mill 1984
900	Species	Cynoglossum	-	-	-	-	germanicum	-	-	-	-		Cynoglossum germanicum Jacq.	Cynoglossum germanicum	Jacq.	1767	, Observ. Bot. 2: 31. 1767	http://bibdigital.rjb.csic.es/ing/Libro.php?Libro=2868&Pagina=39	spec. nov.	green_bold	http://ipni.org/ipni/idPlantNameSearch.do?id=115128-1	Cynoglossum germanicum Jacq. -- Observ. Bot. [Jacquin] ii. 31. 1767 [Apr 1767] (IK)	Original material: in eodem agro [Vindobonensi]. Idem Nordheimi carptum clarissimus mecum Willigius communicavit [from protologue]	accepted
142	Variety	Cynoglossum	-	-	-	-	germanicum	-	hungaricum	-	-	Cynoglossum hungaricum Simonk.	Cynoglossum germanicum var. hungaricum (Simonk.) Brand	Cynoglossum germanicum var. hungaricum	(Simonk.) Brand	1921	in Engler, Pflanzenr. 78 (IV.252): 125. 1921	http://biodiversitylibrary.org/page/18697735	comb. & stat. nov. [species to variety]	green_normal		absent (2014-11-05)		[Cynoglossum montanum L.]
249	Subspecies	Cynoglossum	-	-	-	-	germanicum	pellucidum	-	-	-	Cynoglossum pellucidum Lapeyr.	Cynoglossum germanicum subsp. pellucidum (Lapeyr.) Sutorý	Cynoglossum germanicum subsp. pellucidum	(Lapeyr.) Sutorý	1988	in Čas. Morav. Mus. Brne, Vědy Přír. 73: 150. 1988	http://dx.doi.org/10.5281/zenodo.15191	comb. & stat. nov. [species to subspecies]	green_bold	http://ipni.org/ipni/idPlantNameSearch.do?id=955084-1	Cynoglossum germanicum Jacq. subsp. pellucidum (Lapeyr.) Sutorý -- Čas. Morav. Muz., Vědy Přír. 73(1–2): 150 (1988):. (IK)		accepted
120	Subspecies	Cynoglossum	-	-	-	-	germanicum	rotundum	-	-	-		Cynoglossum germanicum subsp. rotundum Sutorý	Cynoglossum germanicum subsp. rotundum	Sutorý	1988	in Čas. Morav. Mus. Brne, Vědy Přír. 73: 150. 1988	http://dx.doi.org/10.5281/zenodo.15200	subsp. nov.	green_bold	http://ipni.org/ipni/idPlantNameSearch.do?id=950855-1	Cynoglossum germanicum Jacq. subsp. rotundum Sutorý -- Čas. Morav. Muz., Vědy Přír. 73(1–2): 150 (1988). (IK)	Original material: Neuchâtel (Creux du Van). Henri Thomas. Deposited in G [from protologue]. Holotype: G (G00177370*)	accepted		Cynoglossum rotundum (Sutorý) Landolt 2010
121	Species	Cynoglossum	-	-	-	-	gileadense	-	-	-	-		Cynoglossum gileadense Willd.	Cynoglossum gileadense	Willd.	1819	in Roem. & Schult., Syst. Veg. 4: 761. 1819	http://biodiversitylibrary.org/page/770075	spec. nov.	green_normal	http://ipni.org/ipni/idPlantNameSearch.do?id=115129-1	Cynoglossum gileadense Willd. ex Roem. & Schult. -- Syst. Veg., ed. 15 bis [Roemer & Schultes] 4: 761. 1819 (IK)	Original material: Herb. Willd. [from protologue]. Holotype: B-W	[Cynoglossum apenninum L.]	The whole paragraph comprising the protologue (i.e., both the name and the diagnosis) is ascribed to "Willd. MSS"; hence the author of the name is Willdenow alone. Roemer & Schultes (l.c.) place Willdenow’s species under Cynoglossum mollissimum Lehm., which was obviously, though not demonstrably, based on the very same specimen. Willdenow’s epithet suggests an origin from Jordanian Gilead, wherea…
901	Species	Cynoglossum	-	-	-	-	glabellum	-	-	-	-		Cynoglossum glabellum Riedl	Cynoglossum glabellum	Riedl	1994	in Blumea 38: 462. 1994	http://dx.doi.org/10.5281/zenodo.15163	spec. nov.	green_bold	http://ipni.org/ipni/idPlantNameSearch.do?id=977580-1	Cynoglossum glabellum Riedl -- Blumea 38(2): 462 (1994). (IK)	Holotype: Veldkamp & Stevens 5554 (L), New Guinea, Goropu Mts (Mt Suckling), 1750 m, 9° 34' S, 148° 56' E, 11-vi-1972 [from protologue]; isotype: US (US00604019*)	accepted
1266	Species	Cynoglossum	-	-	-	-	glabratum	-	-	-	-	Rindera glabrata Pazij	Cynoglossum glabratum (Pazij) Greuter & Stier	Cynoglossum glabratum	(Pazij) Greuter & Stier	2015	in Biodivers. Data J. [hoc loco]. 2015		comb. nov.	green_bold				accepted
1267	Species	Cynoglossum	-	-	-	-	glandulosum	-	-	-	-	Paracaryum glandulosum Khat.	Cynoglossum glandulosum (Khat.) Greuter & Stier	Cynoglossum glandulosum	(Khat.) Greuter & Stier	2015	in Biodivers. Data J. [hoc loco]. 2015		comb. nov.	green_bold				accepted
126	Species	Cynoglossum	-	-	-	-	glastifolium	-	-	-	-		Cynoglossum glastifolium Willd.	Cynoglossum glastifolium	Willd.	1798	, Sp. Pl. 1: 764. 1798	http://bibdigital.rjb.csic.es/ing/Libro.php?Libro=3337&Pagina=267	spec. nov.	green_bold	http://ipni.org/ipni/idPlantNameSearch.do?id=115130-1	Cynoglossum glastifolium Willd. -- Sp. Pl., ed. 4 [Willdenow] 1(2): 764. 1798 [Jul 1798] (IK)	Original material: C. orientale glastifolium, flore atro-coeruleo. Tournef. Cor. 7. Habitat in Armenia [from protologue]. Holotype: "Roestel", B-W (B-W03340-01-0*); probable isotype: Tournefort BM (BM001014426)	accepted		Rindera glastifolia (Willd.) Roem. & Schult. 1819	Mattia glastifolia (Willd.) G. Don 1834-1838	Paracaryum glastifolium (Willd.) Boiss. 1849	Mattiastrum glastifolium (Willd.) Brand 1915
128	Species	Cynoglossum	-	-	-	-	glochidiatum	-	-	-	-		Cynoglossum glochidiatum Wall. ex Benth.	Cynoglossum glochidiatum	Wall. ex Benth.	1836	in Royle, Ill. Bot. Himal. Mts.: 306. 1836	http://biodiversitylibrary.org/page/2913014	spec. nov.	green_normal	http://ipni.org/ipni/idPlantNameSearch.do?id=115131-1	Cynoglossum glochidiatum Benth. -- Ill. Bot. Himal. Mts. [Royle] 306. (IK)	Original material: Wall. Cat. n. 922; C. vesiculosum. Wall. Cat. n. 920. Also the Nepal specimens of C. canescens. Wall. Cat. n. 918 [from protologue]. Syntypes: A (A00096677*), G-DC (G00205527*, G00205528*), GZU (GZU000106063*), K (K000942367, K000942368*), M (M0174199*). Lectotype (to be designated elsewhere by König et al.): [India, West Bengal], "Tundua" [Pundua], F. Del. [F. De Silva], Walli…	[Cynoglossum wallichii G. Don]		Cynoglossum wallichii var. glochidiatum (Wall. ex Benth.) Kazmi 1971	Paracynoglossum glochidiatum (Wall. ex Benth.) Valdés 2011
129	Species	Cynoglossum	-	-	-	-	glochidiatum	-	-	-	-		Cynoglossum glochidiatum of Wallich	Cynoglossum glochidiatum	of Wallich	1829	, Numer. List: 26. 1829	http://biodiversitylibrary.org/page/1480979	nom. inval. [nom. nud.]	grey	http://ipni.org/ipni/idPlantNameSearch.do?id=115132-1	Cynoglossum glochidiatum Wall. -- Numer. List [Wallich] n. 922. 1829 (IK)
312	Variety	Cynoglossum	-	-	-	-	glochidiatum	-	alpinum	-	-	Cynoglossum wallichii var. alpinum Clarke	Cynoglossum glochidiatum var. alpinum (Clarke) Brand	Cynoglossum glochidiatum var. alpinum	(Clarke) Brand	1921	in Engler, Pflanzenr. 78 (IV.252): 133. 1921	http://www.biodiversitylibrary.org/page/18697743	comb. nov.	green_normal		absent (2014-11-05)		[Cynoglossum wallichii G. Don]
131	Species	Cynoglossum	-	-	-	-	glomeratum	-	-	-	-		Cynoglossum glomeratum Fraser f. ex Pursh	Cynoglossum glomeratum	Fraser f. ex Pursh	1813	, Fl. Amer. Sept. 2: 729. 1813	http://bibdigital.rjb.csic.es/ing/Libro.php?Libro=5015&Pagina=373	spec. nov.	orange_normal	http://ipni.org/ipni/idPlantNameSearch.do?id=115133-1	Cynoglossum glomeratum Fraser f. -- Cat. (1813) ex Pursh, Fl. Am. Sept. ii. 729. (IK)	Original material: In upper Louisiana. Bradbury (v. s. in Herb. Bradbury) [from protologue]	Oreocarya celosioides Eastw.
368	Species	Cynoglossum	-	-	-	-	graecum	-	-	-	-	Mattia graeca A. DC.	Cynoglossum graecum (A. DC.) Greuter & Burdet	Cynoglossum graecum	(A. DC.) Greuter & Burdet	1981	in Willdenowia 11: 35. 1981	http://www.jstor.org/stable/3995788?seq=13	comb. nov.	green_bold	http://ipni.org/ipni/idPlantNameSearch.do?id=908627-1	Cynoglossum graecum (A.DC.) Greuter & Burdet -- Willdenowia 11(1): 35. 1981 (IK)		accepted
902	Species	Cynoglossum	-	-	-	-	grande	-	-	-	-		Cynoglossum grande Douglas ex Lehm.	Cynoglossum grande	Douglas ex Lehm.	1830	, Nov. Stirp. Pug. 2: 25. 1830	http://www.biodiversitylibrary.org/page/31259005	spec. nov.	orange_bold	http://ipni.org/ipni/idPlantNameSearch.do?id=115134-1	Cynoglossum grande Douglas ex Lehm. -- Nov. Stirp. Pug. [Lehmann] 2: 25. 1830 [27 Aug 1830] (IK)	Original material not indicated in protologue. Holotype presumably at MEL. Possible original specimens: BM (BM001024947*), NY (NY00335201*)	Not Cynoglossum s. l.; genus uncertain (species accepted)
159	Variety	Cynoglossum	-	-	-	-	grande	-	laeve	-	-	Cynoglossum laeve A. Gray	Cynoglossum grande var. laeve (A. Gray) A. Gray	Cynoglossum grande var. laeve	(A. Gray) A. Gray	1886	, Syn. Fl. N. Amer., ed. 2, 2: 421. 1886	http://www.biodiversitylibrary.org/page/38454122	comb. & stat. nov. [species to variety]	orange_normal	http://ipni.org/ipni/idPlantNameSearch.do?id=74317-2	Cynoglossum grande var. laeve A.Gray -- Syn. Fl. N. Amer., ed. 2. 2(1): 421. 1886 (GCI)		Not Cynoglossum s. l.; genus uncertain ["Cynoglossum" grande Douglas ex Lehm.]
903	Species	Cynoglossum	-	-	-	-	grandiflorum	-	-	-	-		Cynoglossum grandiflorum Benth.	Cynoglossum grandiflorum	Benth.	1836	in Royle, Ill. Bot. Himal. Mts.: 305. 1836	http://biodiversitylibrary.org/page/2913012	spec. nov.	green_normal	http://ipni.org/ipni/idPlantNameSearch.do?id=115135-1	Cynoglossum grandiflorum Benth. -- Ill. Bot. Himal. Mts. [Royle] 305. (IK)	Original material: Kashmere, Harpoo, Choor, Kederkanta [from protologue]. Original specimen(?): PH (PH00009263*). Lectotype (to be designated elsewhere by König et al.): N. W. India [Cashmere, Hurpoo, Choor, Kedarkanta], Royle (K000998430)	[Cynoglossum microglochin Royle ex Benth.]
904	Species	Cynoglossum	-	-	-	-	gussonei	-	-	-	-		Cynoglossum gussonei Strobl	Cynoglossum gussonei	Strobl	1884	in Flora 67: 622. 1884	http://biodiversitylibrary.org/page/68558	nom. illeg. [superfl.]	green_normal		absent (2014-11-05)	Replaced synonym: Cynoglossum nebrodense Guss.	Cynoglossum nebrodense Guss.	Proposed as nom. nov. for Cynoglossum nebrodense Guss. (1827) on the erroneous assumptions that Cynoglossum nebrodense of Jan (1831) was published in 1826 already and is a validly published name.
371	Species	Cynoglossum	-	-	-	-	gymnandrum	-	-	-	-	Mattia gymnandra Coss.	Cynoglossum gymnandrum (Coss.) Greuter & Burdet	Cynoglossum gymnandrum	(Coss.) Greuter & Burdet	1981	in Willdenowia 11: 35. 1981	http://www.jstor.org/stable/3995788?seq=13	comb. nov.	green_bold	http://ipni.org/ipni/idPlantNameSearch.do?id=908628-1	Cynoglossum gymnandrum (Coss.) Greuter & Burdet -- Willdenowia 11(1): 35. 1981 (IK)		accepted
905	Species	Cynoglossum	-	-	-	-	haenkei	-	-	-	-		Cynoglossum haenkei Schult.	Cynoglossum haenkei	Schult.	1814	, Oestr. Fl., ed. 2, 1: 361. 1814	http://reader.digitale-sammlungen.de/de/fs1/object/display/bsb10303255_00381.html	nom. illeg. [superfl.]	green_normal	http://ipni.org/ipni/idPlantNameSearch.do?id=115136-1	Cynoglossum haenkei Schult. -- Oestr. Fl. ed. II. i. 362. (IK)	Replaced synonym: Cynoglossum sylvaticum Haenke	[Cynoglossum germanicum Jacq.]
906	Species	Cynoglossum	-	-	-	-	hanangense	-	-	-	-		Cynoglossum hanangense Verdc.	Cynoglossum hanangense	Verdc.	1991	in Polhill, Fl. Trop. E. Africa, Boragin.: 113. 1991	http://dx.doi.org/10.5281/zenodo.15170	spec. nov.	green_bold	http://ipni.org/ipni/idPlantNameSearch.do?id=958899-1	Cynoglossum hanangense Verdc. -- Fl. Trop. E. Africa, Boragin. 113. 1991 (IK)	Holotype: Tanzania, Mbulu District, Mt. Hanang [Guruwe], B.D. Burtt 2264 (K, holo.!, EA, iso.) [from protologue]	accepted
133	Species	Cynoglossum	-	-	-	-	hedbergiorum	-	-	-	-		Cynoglossum hedbergiorum Riedl	Cynoglossum hedbergiorum	Riedl	1985	in Linzer Biol. Beitr. 17: 319. 1985	http://www.landesmuseum.at/pdf_frei_baende/101.pdf	spec. nov.	orange_normal	http://ipni.org/ipni/idPlantNameSearch.do?id=929089-1	Cynoglossum hedbergiorum Riedl -- Linzer Biol. Beitr. 17(2): 319 (1985). (IK)	Holotype: Ethiopia, Shoa province, Sq. 59B. Near Ankobar, 162 km north east of Addis Ababa on Ankobar road. Alt. 3310 m (Aethiopia, prov. Shoa. Prope Ankobar, 162 km ab Addis Abeba boreo-orientem versus secus viam ad Ankobar ducentem, alt. 3310 m). Holotypus, UPS.-Leg. J.W. Ash Junio 26, 1971, no 1016 [from protologue]	Not Cynoglossum s. l.; genus uncertain ["Cynoglossum" coeruleum Hochst. ex A. DC.]
1268	Species	Cynoglossum	-	-	-	-	hedgei	-	-	-	-	Paracaryum hedgei Aytaç & R. R. Mill	Cynoglossum hedgei (Aytaç & R. R. Mill) Greuter & Stier	Cynoglossum hedgei	(Aytaç & R. R. Mill) Greuter & Stier	2015	in Biodivers. Data J. [hoc loco]. 2015		comb. nov.	green_bold				accepted
907	Species	Cynoglossum	-	-	-	-	hellwigii	-	-	-	-		Cynoglossum hellwigii Brand	Cynoglossum hellwigii	Brand	1915	in Repert. Spec. Nov. Regni Veg. 13: 546. 1915	http://biodiversitylibrary.org/page/353821	spec. nov.	green_bold	http://ipni.org/ipni/idPlantNameSearch.do?id=115137-1	Cynoglossum hellwigii Brand -- Repert. Spec. Nov. Regni Veg. 13: 546. 1915 (IK)	Original material: Neu-Guinea: Kaiser-Wilhelmsland: Finisterrae-Gebirge, zwischen den Steinen des Flussbettes. Im Oktober abblühend (Hellwig no. 362) [from protologue]	accepted
109	Species	Cynoglossum	-	-	-	-	henricksonii	-	-	-	-		Cynoglossum henricksonii L. C. Higgins	Cynoglossum henricksonii	L. C. Higgins	1976	in Phytologia 34: 234. 1976	http://www.biodiversitylibrary.org/page/12885355	nom. nov.	orange_bold	http://ipni.org/ipni/idPlantNameSearch.do?id=115138-1	Cynoglossum henricksonii L.C.Higgins -- Phytologia 34(3): 234, nom. 1976 (IK)	Replaced synonym: Cynoglossum erectum L. C. Higgins, non Cynoglossum erectum Schweigg. ex Schrank	Not Cynoglossum s. l.; genus uncertain (species accepted)
1269	Species	Cynoglossum	-	-	-	-	heratense	-	-	-	-	Mattiastrum heratense Rech. f. & Riedl	Cynoglossum heratense (Rech. f. & Riedl) Greuter & Stier	Cynoglossum heratense	(Rech. f. & Riedl) Greuter & Stier	2015	in Biodivers. Data J. [hoc loco]. 2015		comb. nov.	green_bold				accepted
71	Species	Cynoglossum	-	-	-	-	heterocarpum	-	-	-	-	Cynoglossum cheirifolium var. heterocarpum Kunze	Cynoglossum heterocarpum (Kunze) Willk.	Cynoglossum heterocarpum	(Kunze) Willk.	1893	, Ill. Fl. Hispan. 2: 121. 1891	http://bibdigital.rjb.csic.es/ing/Libro.php?Libro=343&Pagina=129	comb. & stat. nov. [variety to species]	green_normal	http://ipni.org/ipni/idPlantNameSearch.do?id=115139-1	Cynoglossum heterocarpum Kuntze ex Willk. -- Illustr. Fl. Hisp. ii. (1892 ?) 121 t. 160; et Suppl. Prodr. Fl. Hisp. 166. (IK)		Cynoglossum cheirifolium subsp. heterocarpum (Kunze) Font Quer
1054	Variety	Cynoglossum	-	-	-	-	heterocarpum	-	mariolense	-	-	Cynoglossum arundanum var. mariolense Rouy	Cynoglossum heterocarpum var. mariolense (Rouy) Willk.	Cynoglossum heterocarpum var. mariolense	(Rouy) Willk.	1893	, Suppl. Prodr. Fl. Hisp.: 167. 1893	http://bibdigital.rjb.csic.es/ing/Libro.php?Libro=581&Pagina=16	comb. nov.	green_normal		absent (2014-11-05)		[Cynoglossum cheirifolium subsp. heterocarpum (Kunze) Font Quer]
908	Species	Cynoglossum	-	-	-	-	heynei	-	-	-	-		Cynoglossum heynei G. Don	Cynoglossum heynei	G. Don	1838	, Gen. Hist. 4: 354. 1837–1838	http://www.biodiversitylibrary.org/page/18865800	spec. nov.	green_normal	http://ipni.org/ipni/idPlantNameSearch.do?id=115140-1	Cynoglossum heynei G.Don -- Gen. Hist. iv. 354. (IK)	Original material: Native of the East Indies, at Dindigul. C. lanceolatum, Heyne, herb. ex Wall. cat. no. 921. but not of Forsk. [from protologue]. Lectotype (Verdcourt in Kew Bull. 43: 347. 1988): Wallich 921.1, herb. Wallich, K; possible isolctotypes: A (A00096681*), BM (BM001124575*)	[Cynoglossum furcatum Wall.]		Cynoglossum furcatum var. lanceolatum C. B. Clarke 1883	Cynoglossum zeylanicum var. lanceolatum (C. B. Clarke) Brand 1921
1270	Species	Cynoglossum	-	-	-	-	himalayense	-	-	-	-	Mattia himalayensis Klotzsch	Cynoglossum himalayense (Klotzsch) Greuter & Stier	Cynoglossum himalayense	(Klotzsch) Greuter & Stier	2015	in Biodivers. Data J. [hoc loco]. 2015		comb. nov.	green_bold				accepted
134	Species	Cynoglossum	-	-	-	-	hintoniorum	-	-	-	-		Cynoglossum hintoniorum B. L. Turner	Cynoglossum hintoniorum	B. L. Turner	1996	in Phytologia 79: 306. 1996	http://biodiversitylibrary.org/page/12985932	spec. nov.	orange_normal	http://ipni.org/ipni/idPlantNameSearch.do?id=991040-1	Cynoglossum hintoniorum B.L.Turner -- Phytologia 79(4): 306. 1996 [Oct 1995 publ. 10 Jul 1996] (IK)	Holotype: Mexico. Oaxaca. Distrito Miahuatlán, Cerro Quiexobra, 3145 m. 19 Oct 1995, Hinton et al. 26206 (HOLOTYPE: TEX) [from protologue]. Isotype: IEB (IEB000224662*)	Hackelia hintoniorum (B. L. Turner) Sutorý		Hackelia hintoniorum (B. L. Turner) Sutorý 2010
909	Species	Cynoglossum	-	-	-	-	hirsutissimum	-	-	-	-		Cynoglossum hirsutissimum Lehm.	Cynoglossum hirsutissimum	Lehm.	1818	, Pl. Asperif. Nucif.: 145. 1818	http://gallica.bnf.fr/ark:/12148/bpt6k98096m/f159.image	spec. nov.	green_bold	http://ipni.org/ipni/idPlantNameSearch.do?id=115141-1	Cynoglossum hirsutissimum Lehm. -- Pl. Asperif. Nucif. 1: 147 (err. typ. 145). 1818 [Jul-early Sep 1818] (IK)	Original material: in Africa (v. s.) [from protologue]. Original drawing: MEL (reproduced in Ann. Naturhist. Mus. Wien 97B: 511. 1995); according to Riedl (l.c.: 509—512) likely representing C. austroafricanum Hilliard & Burtt	accepted
135	Species	Cynoglossum	-	-	-	-	hirsutum	-	-	-	-		Cynoglossum hirsutum Thunb.	Cynoglossum hirsutum	Thunb.	1794	, Prodr. Pl. Cap.: 34. 1794	http://www.biodiversitylibrary.org/page/3553156	spec. nov.	orange_normal	http://ipni.org/ipni/idPlantNameSearch.do?id=115142-1	Cynoglossum hirsutum Thunb. -- Prodr. Pl. Cap. 1: 34. 1794 (IK)	Described from S Afrca; original material not indicated in protologue. Original specimen: Cape of Good Hope, Thunberg, UPS	Not Cynoglossum s. l.; genus uncertain ["Cynoglossum" lanceolatum Forssk.]		Cynoglossum lanceolatum var. hirsutum (Thunb.) DC. 1846
136	Species	Cynoglossum	-	-	-	-	hirsutum	-	-	-	-		Cynoglossum hirsutum of Jacquin	Cynoglossum hirsutum	of Jacquin	1804	, Pl. Rar. Hort. Schoenbr. 4: 45. 1804	http://www.biodiversitylibrary.org/page/272831	[isonym]	grey	http://ipni.org/ipni/idPlantNameSearch.do?id=115143-1	Cynoglossum hirsutum Jacq. -- Pl. Rar. Hort. Schoenbr. 4: 45, t. 489. 1804 (IK)
677	Species	Cynoglossum	-	-	-	-	hirsutum	-	-	-	-		Cynoglossum hirsutum of gardeners	Cynoglossum hirsutum	of gardeners	1821	[Steudel, Nomencl. Bot.: 251. 1821]	http://biodiversitylibrary.org/page/685376	nom. inval. [pro syn. sub Cynoglossum canescens]	grey		absent (2014-11-05)
910	Species	Cynoglossum	-	-	-	-	hirtum	-	-	-	-		Cynoglossum hirtum of Steudel	Cynoglossum hirtum	of Steudel	1821	, Nomencl. Bot.: 251. 1821	http://biodiversitylibrary.org/page/685376	nom. inval. [pro syn. sub Cynoglossum canescens]	grey		absent (2014-11-05)
138	Species	Cynoglossum	-	-	-	-	hispidum	-	-	-	-		Cynoglossum hispidum ascribed to Pursh by Steudel	Cynoglossum hispidum	ascribed to Pursh by Steudel	1813	, Nomencl. Bot.: 251. 1821	http://biodiversitylibrary.org/page/685376	nom. inval. [pro syn. sub Cynoglossum canescens]	grey	http://ipni.org/ipni/idPlantNameSearch.do?id=115144-1	Cynoglossum hispidum Pursh -- Fl. Amer. Sept. (Pursh) 2: 729. 1813 [Dec 1813] (IK)			In Pursh (Fl. Amer. Sept. 2: 729. 1813) the word "hispidum" is not an epithet but is part of description of the species, Cynoglossum glomeratum.
911	Species	Cynoglossum	-	-	-	-	hispidum	-	-	-	-		Cynoglossum hispidum Thunb.	Cynoglossum hispidum	Thunb.	1794	, Prodr. Pl. Cap.: 34. 1794	http://www.biodiversitylibrary.org/page/3553156	spec. nov.	orange_normal	http://ipni.org/ipni/idPlantNameSearch.do?id=115145-1	Cynoglossum hispidum Thunb. -- Prodr. Pl. Cap. 1: 34. 1794 (IK)	Described from S Africa; original material not indicated in protologue	Not Cynoglossum s. l.; genus uncertain ["Cynoglossum" lanceolatum Forssk.]
912	Species	Cynoglossum	-	-	-	-	hispidum	-	-	-	-		Cynoglossum hispidum Jacq. ex Desf.	Cynoglossum hispidum	Jacq. ex Desf.	1819	, Tabl. École Bot., ed. 2: 87. 1815	http://biodiversitylibrary.org/page/32440721	nom. illeg. [superfl. and homonym]	orange_normal	http://ipni.org/ipni/idPlantNameSearch.do?id=115146-1	Cynoglossum hispidum Jacq. ex Roem. & Schult. -- Syst. Veg., ed. 15 bis [Roemer & Schultes] 4: 79, 761. 1819 (IK)	Replaced synonym: Cynoglossum canescens Willd.	Not Cynoglossum s. l.; genus uncertain ["Cynoglossum" lanceolatum Forssk.]	Cynoglossum hispidum Jacq. h. sch. as accepted by Desfontaines, is a (non-correctable) error for "C. hirsutum Thunb." as described and illustrated by Jacquin (Hort. Schoenbrunn. 4: 45, t. 489. 1804 (http://biodiversitylibrary.org/page/272831). Desfontaines’ name is illegitimate due to inclusion of C. canescens Willd. in synonymy.
1271	Species	Cynoglossum	-	-	-	-	hissaricum	-	-	-	-	Trachelanthus hissaricus Lipsky	Cynoglossum hissaricum (Lipsky) Greuter & Stier	Cynoglossum hissaricum	(Lipsky) Greuter & Stier	2015	in Biodivers. Data J. [hoc loco]. 2015		comb. nov.	green_bold				accepted
139	Species	Cynoglossum	-	-	-	-	hochstetteri	-	-	-	-		Cynoglossum hochstetteri Vatke ex Engl.	Cynoglossum hochstetteri	Vatke ex Engl.	1892	in Abh. Preuss. Akad. Wiss. 2: 353. 1892	http://biodiversitylibrary.org/page/29376763	nom. nov.	orange_normal	http://ipni.org/ipni/idPlantNameSearch.do?id=115147-1	Cynoglossum hochstetteri Vatke ex Engl. -- Abh. Preuss. Akad. Wiss. 1891, ii. (1892) 353 nomen. (IK)	Replaced synonym: Echinospermum latifolium Hochst. ex A. Rich., non Cynoglossum latifolium R. Br.	Cynoglossopsis latifolia (Hochst. ex A. Rich.) Brand
1331	Variety	Cynoglossum	-	-	-	-	hochstetteri	-	calathiforme	-	-		Cynoglossum hochstetteri var. calathiforme Chiov.	Cynoglossum hochstetteri var. calathiforme	Chiov.	1912	in Ann. Bot. (Roma) 10: 398. 1912	http://biodiversitylibrary.org/page/3371197	var. nov.	orange_normal		absent (2014-11-05)	Original material: Eritrea: Samhar a Salomonà m. 450 c. 10. IV. 1910 (Pappi n. 8672); Assaorta, Valle Avero 5. IV. 1892 (Terracciano e Pappi n. 17); tra Cualo ed Enrot m. 500 c. 18. III. 1893 (Pappi n. 3050); Habab ad Oazat 21. IV. 1909 (Pappi n. 8338) [from protologue]. Syntypes: FT?	[Cynoglossopsis latifolia (Hochst. ex A. Rich.) Brand]
1272	Species	Cynoglossum	-	-	-	-	holochiton	-	-	-	-	Rindera holochiton Popov	Cynoglossum holochiton (Popov) Greuter & Stier	Cynoglossum holochiton	(Popov) Greuter & Stier	2015	in Biodivers. Data J. [hoc loco]. 2015		comb. nov.	green_bold				accepted
913	Species	Cynoglossum	-	-	-	-	holosericeum	-	-	-	-		Cynoglossum holosericeum Steven	Cynoglossum holosericeum	Steven	1812	in Mem. Soc. Imp. Naturalistes Moscou 3: 255. 1812	http://biodiversitylibrary.org/page/10110236	spec. nov.	green_bold	http://ipni.org/ipni/idPlantNameSearch.do?id=115148-1	Cynoglossum holosericeum Steven -- Mém. Soc. Imp. Naturalistes Moscou iii. (1812) 255. (IK)	Original material: [Caucasus] in summis alpibus inter Chinalug [Khingal] et Wandam [from protologue]. Holotype (?): H	accepted
140	Species	Cynoglossum	-	-	-	-	howardii	-	-	-	-		Cynoglossum howardii A. Gray	Cynoglossum howardii	A. Gray	1878	, Syn. Fl. N. Amer. 2: 188. 1878 <i>('howardi')</i>	http://biodiversitylibrary.org/page/37429696	spec. nov.	orange_normal	http://ipni.org/ipni/idPlantNameSearch.do?id=74318-2	Cynoglossum howardii A.Gray -- Syn. Fl. N. Amer. 2(1): 188. 1878 [May 1878] (as "howardi") (GCI)	Original material: Rocky Mountains in Montana, Winslow J. Howard [from protologue]. Holotype: GH (GH00096672*); isotype: NY (NY00335202*, fragm.)	Eritrichium howardii (A. Gray) Rydb.	Correction of the epithet’s original spelling mandated by ICN Art. 60.12.	Eritrichium howardii (A. Gray) Rydb. 1900
914	Species	Cynoglossum	-	-	-	-	humifusum	-	-	-	-		Cynoglossum humifusum of Poeppig	Cynoglossum humifusum	of Poeppig	1846	[A. de Candolle in Candolle, Prodr. 10: 133. 1846]	http://biodiversitylibrary.org/page/161814	nom. inval. [pro syn. sub Eritrichium procumbens]	grey	http://ipni.org/ipni/idPlantNameSearch.do?id=115150-1	Cynoglossum humifusum Poepp. ex DC. -- Prodr. [A. P. de Candolle] 10: 133, in nota. 1846 [8 Apr 1846] (IK)
141	Species	Cynoglossum	-	-	-	-	hungaricum	-	-	-	-		Cynoglossum hungaricum Simonk.	Cynoglossum hungaricum	Simonk.	1878	in Természetrajzi Füz. 2: 151. 1878	http://www.biodiversitylibrary.org/page/30763286	spec. nov.	green_normal	http://www.ipni.org/ipni/idPlantNameSearch.do;jsessionid=187F8E4531A42712187DF3B17E19F50E?id=20005827-1	Cynoglossum hungaricum Simonk. -- in Termesz. Fuzet. 2: 151 (1878). (IK)	Original material: in the protologue, various localities are cited [in Hungarian] . Lectotype (Brand in Engler, Pflanzenr. 78 (IV.252): 125. 1921, a "Original"): auf dem Adlersberg bei Budapest (Simonkai n. 2636)	[Cynoglossum montanum L.]	The protologue paper is entirely in Hungarian; the author is given as Simkovics who is the same as Simonkai. Kováts (Studia Bot. Hung. 10: 124. 1975) gives the lectotype as: "Sashegy" ad Budapest (Hungary), which may or may not be the same specimen as Brand’s.	Cynoglossum germanicum var. hungaricum (Simonk.) Brand 1921
1273	Species	Cynoglossum	-	-	-	-	hupehense	-	-	-	-	Solenanthus hupehensis R. R. Mill	Cynoglossum hupehense (R. R. Mill) Greuter & Stier	Cynoglossum hupehense	(R. R. Mill) Greuter & Stier	2015	in Biodivers. Data J. [hoc loco]. 2015		comb. nov.	green_bold				accepted
143	Species	Cynoglossum	-	-	-	-	hybridum	-	-	-	-		Cynoglossum hybridum Thuill.	Cynoglossum hybridum	Thuill.	1799	, Fl. Env. Paris, ed. 2: 94. 1799	http://bibdigital.rjb.csic.es/ing/Libro.php?Libro=1882&Pagina=142	spec. nov.	green_normal	http://www.ipni.org/ipni/idPlantNameSearch.do?id=115151-1	Cynoglossum hybridum Thuill. -- Fl. Par. 94. (IK)	Original material: dans les bois du Gravier; dans celui du Pileux, près Villegenis [from protologue]	[Cynoglossum officinale L.]		Cynoglossum officinale f. hybridum (Thuill.) Brand 1921
1274	Species	Cynoglossum	-	-	-	-	hystrix	-	-	-	-		Cynoglossum hystrix Greuter & Stier	Cynoglossum hystrix	Greuter & Stier	2015	in Biodivers. Data J. [hoc loco]. 2015		nom. nov.	green_bold			Replaced synonym: Rindera echinata Regel, non Cynoglossum echinatum Thunb.	accepted
145	Species	Cynoglossum	-	-	-	-	imeretinum	-	-	-	-		Cynoglossum imeretinum Kusn.	Cynoglossum imeretinum	Kusn.	1913	in Kuznecov & al., Fl. Caucas. Crit. 4(2): 138. 1913	http://dx.doi.org/10.5281/zenodo.15183	spec. nov.	green_normal	http://ipni.org/ipni/idPlantNameSearch.do?id=115152-1	Cynoglossum imeretinum Kusn. -- Fl. Caucas. Crit. iv. II. 138 (1913). (IK)	Original material: v. s. in h. P. J. Th. Hab. in Transcaucasia occident. [with 6 syntype specimens collected in the Kutaisi area by Medved’ev (2) and Buš (3), and in the Artvin district, Turkey, by Voronov] [from protologue]	[Cynoglossum furcatum Wall.]		Paracynoglossum imeretinum (Kusn.) Popov 1953
379	Species	Cynoglossum	-	-	-	-	incanum	-	-	-	-	Mattia incana Ledeb.	Cynoglossum incanum (Ledeb.) Greuter & Burdet	Cynoglossum incanum	(Ledeb.) Greuter & Burdet	1981	in Willdenowia 11: 35. 1981	http://www.jstor.org/stable/3995788?seq=13	comb. nov.	green_bold	http://ipni.org/ipni/idPlantNameSearch.do?id=908629-1	Cynoglossum incanum (Ledeb.) Greuter & Burdet -- Willdenowia 11(1): 35. 1981 (IK)		accepted
1275	Species	Cynoglossum	-	-	-	-	indecorum	-	-	-	-		Cynoglossum indecorum Greuter & Stier	Cynoglossum indecorum	Greuter & Stier	2015	in Biodivers. Data J. [hoc loco]. 2015		nom. nov.	green_bold			Replaced synonym: Solenanthus micranthus Riedl, non Cynoglossum micranthum Poir.	accepted
1276	Species	Cynoglossum	-	-	-	-	integerrimum	-	-	-	-	Paracaryum integerrimum Myrz.	Cynoglossum integerrimum (P. Myrzakulov) Greuter & Stier	Cynoglossum integerrimum	(P. Myrzakulov) Greuter & Stier	2015	in Biodivers. Data J. [hoc loco]. 2015		comb. nov.	green_bold				accepted
152	Species	Cynoglossum	-	-	-	-	intermedium	-	-	-	-		Cynoglossum intermedium Fresen.	Cynoglossum intermedium	Fresen.	1834	in Mus. Senckenberg. 1: 169. 1834	http://books.google.de/books?id=U3I_AAAAcAAJ&dq=Museum%20Senckenbergianum%3A%20Abhandlungen%20aus%20dem%20Gebiete%20der%20beschreibenden%20Naturgeschichte&hl=de&pg=PA169#v=onepage&q=Museum%20Senckenbergianum:%20Abhandlungen%20aus%20dem%20Gebiete%20der%20b	spec. nov.	orange_normal	http://ipni.org/ipni/idPlantNameSearch.do?id=115153-1	Cynoglossum intermedium Fresen. -- Mus. Senckenberg. i. (1834) 169. (IK)	Original material: Peträisches Arabien (Rüppell) [from protologue]. Holotype: FR (FR0030035*)	Microparacaryum intermedium (Fresen.) Hilger & Podlech		Paracaryum intermedium (Fresen.) Lipsky 1910	Microparacaryum intermedium (Fresen.) Hilger & Podlech 1985
915	Species	Cynoglossum	-	-	-	-	inyangense	-	-	-	-		Cynoglossum inyangense E. S. Martins	Cynoglossum inyangense	E. S. Martins	1988	in Garcia de Orta, Ser. Bot. 9: 76. 1988	http://dx.doi.org/10.5281/zenodo.15197	spec. nov.	green_bold	http://ipni.org/ipni/idPlantNameSearch.do?id=934900-1	Cynoglossum inyangense E.S.Martins -- Garcia de Orta, Ser. Bot. 9(1-2): 76. 1988 [1987 publ. 1988] (IK)	Original material: Zimbabwe, Inyanga Downs, H. Wild 4934 (K, holotypus) [from protologue] Holotype: K (K000418914*)	accepted
916	Species	Cynoglossum	-	-	-	-	japonicum	-	-	-	-		Cynoglossum japonicum Thunb.	Cynoglossum japonicum	Thunb.	1784	in Murray, Syst. Veg.: 187. 1784	http://biodiversitylibrary.org/page/1479640	spec. nov.	orange_normal	http://ipni.org/ipni/idPlantNameSearch.do?id=927291-1	Cynoglossum japonicum Thunb. -- Syst. Veg., ed. 14 (J. A. Murray). 187. 1784 [May-Jun 1784] (IK)	Original material: [Japan] Thunb. Jap. mspt. M.(?) [from protologue]	Nihon japonicum (Thunb.) Otero & al.	Thunberg’s authorship of entries antedating his Flora Japonica is explicitly acknowledged in Murray’s preface, pp. XII-XIII.	Nihon japonicum (Thunb.) Otero & al. 2014
917	Species	Cynoglossum	-	-	-	-	japonicum	-	-	-	-		Cynoglossum japonicum of Thunberg	Cynoglossum japonicum	of Thunberg	1784	, Fl. Jap.: 81. 1784	http://biodiversitylibrary.org/page/10078254	[isonym]	grey	http://ipni.org/ipni/idPlantNameSearch.do?id=115154-1	Cynoglossum japonicum Thunb. -- Fl. Jap. (Thunberg) 81. 1784 [Aug 1784] (IK)
153	Species	Cynoglossum	-	-	-	-	javanicum	-	-	-	-		Cynoglossum javanicum of Thunberg	Cynoglossum javanicum	of Thunberg	1818	[Lehm., Pl. Asperif. Nucif.: 118. 1818]	http://gallica.bnf.fr/ark:/12148/bpt6k98096m/f130.image	nom. inval. [pro syn. sub Echinospermum javanicum]	grey	http://ipni.org/ipni/idPlantNameSearch.do?id=115155-1	Cynoglossum javanicum Thunb. ex Lehm. -- Pl. Asperif. Nucif. 1: 118. 1818 [Jul-early Sep 1818] (IK)
1117	Species	Cynoglossum	-	-	-	-	javanicum	-	-	-	-	Echinospermum javanicum Lehm.	Cynoglossum javanicum (Lehm.) A. DC.	Cynoglossum javanicum	(Lehm.) A. DC.	1846	in Candolle, Prodr. 10: 588. 1846	http://bibdigital.rjb.csic.es/spa/Libro.php?Libro=6161	comb. nov.	green_bold		absent (2014-11-05)		accepted
156	Species	Cynoglossum	-	-	-	-	johnstonii	-	-	-	-		Cynoglossum johnstonii Baker	Cynoglossum johnstonii	Baker	1894	in Bull. Misc. Inform. Kew 1894: 29. 1894 <i>('johnstoni')</i>	http://biodiversitylibrary.org/page/40892493	spec. nov.	orange_normal	http://ipni.org/ipni/idPlantNameSearch.do?id=115156-1	Cynoglossum johnstonii Baker -- Bull. Misc. Inform. Kew 1894(85): 29. [Jan 1894] (IK)	Original material: Kilimanjaro, alt. 6,000 ped. Johnston [from protologue]. Lectotype (Verdcourt in Polhill, Fl. Trop. E. Africa, Boragin.: 109. 1991): Tanzania, Kilimanjaro, 1800 m, Johnston, K (K000418924*); isotype: BM (BM000930343*)	Not Cynoglossum s. l.; genus uncertain ["Cynoglossum" coeruleum subsp. johnstonii (Baker) Verdc.]	Correction of the epithet’s original spelling mandated by ICN Art. 60.12.	Cynoglossum coeruleum var. johnstonii (Baker) Baker & Wright 1905	Cynoglossum coeruleum subsp. johnstonii (Baker) Verdc. 1991
324	Species	Cynoglossum	-	-	-	-	kandavanensis	-	-	-	-	Lindelofia kandavanensis Bornm. & Gauba	Cynoglossum kandavanense (Bornm. & Gauba) Akhani	Cynoglossum kandavanense	(Bornm. & Gauba) Akhani	1998	in Stapfia 53: 80. 1998 <i>('kandavanensis')</i>	http://www.landesmuseum.at/pdf_frei_remote/STAPFIA_0053_0001-0412.pdf	comb. nov.	green_bold	http://ipni.org/ipni/idPlantNameSearch.do?id=1002446-1	Cynoglossum kandavanensis (Bornm. & Gauba) Akhani -- Stapfia 53: 80. 1998 (IK)		accepted	Correction of the epithet’s original spelling mandated by ICN Art. 23.5 & 32.2.
1277	Species	Cynoglossum	-	-	-	-	karakoricum	-	-	-	-	Mattiastrum karakoricum Podlech & F. Sadat	Cynoglossum karakoricum (Podlech & F. Sadat) Greuter & Stier	Cynoglossum karakoricum	(Podlech & F. Sadat) Greuter & Stier	2015	in Biodivers. Data J. [hoc loco]. 2015		comb. nov.	green_bold				accepted
918	Species	Cynoglossum	-	-	-	-	karamojense	-	-	-	-		Cynoglossum karamojense Verdc.	Cynoglossum karamojense	Verdc.	1991	in Polhill, Fl. Trop. E. Africa, Boragin.: 115. 1991	http://dx.doi.org/10.5281/zenodo.15218	spec. nov.	green_bold	http://ipni.org/ipni/idPlantNameSearch.do?id=958902-1	Cynoglossum karamojense Verdc. -- Fl. Trop. E. Africa, Boragin. 115. 1991 (IK)	Original material: Uganda, Karamoja District, Mt. Morongolo, Dawkins 807 (K, holo.!, ENT, EA, iso.) [+ 3 paratypes] [from protologue]. Holotype: K; isotypes: ENT, EA	accepted
1278	Species	Cynoglossum	-	-	-	-	karataviense	-	-	-	-	Paracaryum karataviense Pavlov ex Popov	Cynoglossum karataviense (Pavlov ex Popov) Greuter & Stier	Cynoglossum karataviense	(Pavlov ex Popov) Greuter & Stier	2015	in Biodivers. Data J. [hoc loco]. 2015		comb. nov.	green_bold				accepted
1279	Species	Cynoglossum	-	-	-	-	karateginum	-	-	-	-	Solenanthus karateginus Lipsky	Cynoglossum karateginum (Lipsky) Greuter & Stier	Cynoglossum karateginum	(Lipsky) Greuter & Stier	2015	in Biodivers. Data J. [hoc loco]. 2015		comb. nov.	green_bold				accepted
1280	Species	Cynoglossum	-	-	-	-	khorassanicum	-	-	-	-	Paracaryum khorassanicum Khat.	Cynoglossum khorassanicum (Khat.) Greuter & Stier	Cynoglossum khorassanicum	(Khat.) Greuter & Stier	2015	in Biodivers. Data J. [hoc loco]. 2015		comb. nov.	green_bold				accepted
1281	Species	Cynoglossum	-	-	-	-	kokanicum	-	-	-	-	Solenanthus kokanicus Regel	Cynoglossum kokanicum (Regel) Greuter & Stier	Cynoglossum kokanicum	(Regel) Greuter & Stier	2015	in Biodivers. Data J. [hoc loco]. 2015		comb. nov.	green_bold				accepted
1282	Species	Cynoglossum	-	-	-	-	korolkowii	-	-	-	-	Trachelanthus korolkowii Lipsky	Cynoglossum korolkowii (Lipsky) Greuter & Stier	Cynoglossum korolkowii	(Lipsky) Greuter & Stier	2015	in Biodivers. Data J. [hoc loco]. 2015		comb. nov.	green_bold				accepted
1283	Species	Cynoglossum	-	-	-	-	korshinskyi	-	-	-	-	Cyphomattia korshinskyi Lipsky	Cynoglossum korshinskyi (Lipsky) Greuter & Stier	Cynoglossum korshinskyi	(Lipsky) Greuter & Stier	2015	in Biodivers. Data J. [hoc loco]. 2015		comb. nov.	green_bold				accepted
919	Species	Cynoglossum	-	-	-	-	krasniqii	-	-	-	-		Cynoglossum krasniqii of Wraber	Cynoglossum krasniqii	of Wraber	1986	in Candollea 41: 145. 1986	http://dx.doi.org/10.5281/zenodo.15172	nom. inval. [type inappropriate]	grey	http://ipni.org/ipni/idPlantNameSearch.do?id=930552-1	Cynoglossum krasniqii Wraber -- Candollea 41(1): 145 (1986). (IK)			The presumed holotype consists of two specimens belonging to two different gatherings (as defined in ICN Art. 8.2): one in flower collected in April and one in fruit collected in July, and fails to meet the requirements of ICN Art. 40.1-2 for valid publication. The name does not appear to have ever been validated. As it is definitely needed, we take the liberty of validating it here in the name o…
1319	Species	Cynoglossum	-	-	-	-	krasniqii	-	-	-	-		Cynoglossum krasniqii Wraber	Cynoglossum krasniqii	Wraber	2015	in Biodivers. Data J. [hoc loco]. 2015		spec. nov.	green_bold			Jugoslavija, Srbija, Kosovo: In pratis declivitatis meridionalis montis Paštrik supra vicum Gorožup prope oppidum Prizren. Solo calcareo, 1520 m s.m., 30.4.1983 (flor.), Leg. T. Wraber. Holotype: BEO; isotypes: LJU (LJU 111943 p.p., flowering plant), G (00177124 p.p., flowering plant)	accepted
1284	Species	Cynoglossum	-	-	-	-	kuhitangicum	-	-	-	-	Rindera kuhitangica Raenko	Cynoglossum kuhitangicum (Raenko) Greuter & Stier	Cynoglossum kuhitangicum	(Raenko) Greuter & Stier	2015	in Biodivers. Data J. [hoc loco]. 2015		comb. nov.	green_bold				accepted
1285	Species	Cynoglossum	-	-	-	-	kuramense	-	-	-	-	Rindera kuramensis Turak.	Cynoglossum kuramense (Turak.) Greuter & Stier	Cynoglossum kuramense	(Turak.) Greuter & Stier	2015	in Biodivers. Data J. [hoc loco]. 2015		comb. nov.	green_bold				accepted
428	Species	Cynoglossum	-	-	-	-	kurdistanicum	-	-	-	-	Mattiastrum kurdistanicum Brand	Cynoglossum kurdistanicum (Brand) Greuter & Burdet	Cynoglossum kurdistanicum	(Brand) Greuter & Burdet	1981	in Willdenowia 11: 35. 1981	http://www.jstor.org/stable/3995788?seq=13	comb. nov.	green_bold	http://ipni.org/ipni/idPlantNameSearch.do?id=908630-1	Cynoglossum kurdistanicum (Brand) Greuter & Burdet -- Willdenowia 11(1): 35. 1981 (IK)		accepted
158	Species	Cynoglossum	-	-	-	-	laeve	-	-	-	-		Cynoglossum laeve A. Gray	Cynoglossum laeve	A. Gray	1878	, Syn. Fl. N. Amer. 2: 188. 1878	http://biodiversitylibrary.org/page/37429696	spec. nov.	orange_normal	http://ipni.org/ipni/idPlantNameSearch.do?id=115157-1	Cynoglossum laeve A.Gray -- Syn. Fl. N. Amer. 2(1): 188. 1878 [May 1878] (IK)	Original material: Plumas Co., California, Mrs. Pulsifer-Ames [from protologue]	Not Cynoglossum s. l.; genus uncertain ["Cynoglossum" grande Douglas ex Lehm.]		Cynoglossum grande var. laeve (A. Gray) A. Gray 1886
598	Species	Cynoglossum	-	-	-	-	laevigatum	-	-	-	-		Cynoglossum laevigatum L.	Cynoglossum laevigatum	L.	1774	, Syst. Veg., ed. 13.: 157. 1774 <i>('laeuigatum')</i>	http://gallica.bnf.fr/ark:/12148/bpt6k966227/f164.image	nom. illeg. [superfl.]	green_normal	http://ipni.org/ipni/idPlantNameSearch.do?id=115159-1	Cynoglossum laevigatum L. -- Syst. Veg., ed. 13. 157. 1774 (IK)	Replaced synonym: Rindera tetraspis Pall.	Cynoglossum tetraspis (Pall.) Greuter & Burdet	Correction of the epithet’s original spelling made under ICN Art. 60.1 (typographical or orthographical errors).
1102	Species	Cynoglossum	-	-	-	-	laevigatum	-	-	-	-		Cynoglossum laevigatum of Lehmann	Cynoglossum laevigatum	of Lehmann	1818	, Pl. Asperif. Nucif.: 174. 1818	http://gallica.bnf.fr/ark:/12148/bpt6k98096m/f186.image	[isonym]	grey	http://ipni.org/ipni/idPlantNameSearch.do?id=115158-1	Cynoglossum laevigatum Lehm. -- Pl. Asperif. Nucif. 1: 174. 1818 [Jul-early Sep 1818] (IK)
1286	Species	Cynoglossum	-	-	-	-	lambertianum	-	-	-	-	Paracaryum lambertianum C. B. Clarke	Cynoglossum lambertianum (C. B. Clarke) Greuter & Stier	Cynoglossum lambertianum	(C. B. Clarke) Greuter & Stier	2015	in Biodivers. Data J. [hoc loco]. 2015		comb. nov.	green_bold				accepted
504	Species	Cynoglossum	-	-	-	-	lamprocarpum	-	-	-	-	Paracaryum lamprocarpum Boiss.	Cynoglossum lamprocarpum (Boiss.) Greuter & Burdet	Cynoglossum lamprocarpum	(Boiss.) Greuter & Burdet	1981	in Willdenowia 11: 35. 1981	http://www.jstor.org/stable/3995788?seq=13	comb. nov.	green_bold	http://ipni.org/ipni/idPlantNameSearch.do?id=908631-1	Cynoglossum lamprocarpum (Boiss.) Greuter & Burdet -- Willdenowia 11(1): 35. 1981 (IK)		accepted
163	Species	Cynoglossum	-	-	-	-	lanatum	-	-	-	-		Cynoglossum lanatum Lam.	Cynoglossum lanatum	Lam.	1786	, Encycl. 2: 238. 1786	http://biodiversitylibrary.org/page/33447216	spec. nov.	green_bold	http://ipni.org/ipni/idPlantNameSearch.do?id=115160-1	Cynoglossum lanatum Lam. -- Encycl. [J. Lamarck & al.] 2(1): 238. 1786 [16 Oct 1786] (IK)	Original material: Cynoglossum orientale, flore roseo profundè laciniato, calyce tomentoso. Tournef. Cor. 7. Tournefort a découvert cette plant dans le Levant [from protologue]. Lectotype (Davis, Fl. Turkey 6. 301: 1978): P-LA; probable isotype : M (M0174155*)	accepted		Mattia lanata (Lam.) Roem. & Schult. 1809	Rindera lanata (Lam.) Bunge 1851	Cyphomattia lanata (Lam.) Boiss. 1875
920	Species	Cynoglossum	-	-	-	-	lanatum	-	-	-	-		Cynoglossum lanatum of Aucher-Eloy	Cynoglossum lanatum	of Aucher-Eloy	1846	[A. de Candolle in Candolle, Prodr. 10: 169. 1846]	http://biodiversitylibrary.org/page/161850	nom. inval. [pro syn. sub Mattia aucheri]	grey	http://ipni.org/ipni/idPlantNameSearch.do?id=115161-1	Cynoglossum lanatum Aucher ex DC. -- Prodr. [A. P. de Candolle] 10: 169. 1846 [8 Apr 1846] (IK)
165	Species	Cynoglossum	-	-	-	-	lanceolatum	-	-	-	-		Cynoglossum lanceolatum Forssk.	Cynoglossum lanceolatum	Forssk.	1775	, Fl. Aegypt.-Arab.: 41. 1775	http://bibdigital.rjb.csic.es/ing/Libro.php?Libro=1624&Pagina=202	spec. nov.	orange_bold	http://ipni.org/ipni/idPlantNameSearch.do?id=115164-1	Cynoglossum lanceolatum Forssk. -- Fl. Aegypt.-Arab. 41. 1775 [1 Oct 1775] (IK)	Original material: Hadîe [from protologue]. Probable holotype: Herb. Forskålii. N° 312, C (C10002127*)	Not Cynoglossum s. l.; genus uncertain (species accepted)		Paracynoglossum lanceolatum (Forssk.) R. R. Mill 1984
921	Species	Cynoglossum	-	-	-	-	lanceolatum	-	-	-	-		Cynoglossum lanceolatum of Heyne	Cynoglossum lanceolatum	of Heyne	1829	[Wallich, Numer. List: 26. 1829]	http://biodiversitylibrary.org/page/1480979	nom. inval. [nom. nud.]	grey	http://ipni.org/ipni/idPlantNameSearch.do?id=115162-1	Cynoglossum lanceolatum B.Heyne ex Wall. -- Numer. List [Wallich] n. 921. 1829 (IK)			In Wallich’s autographic list, the name is ascribed to Heyne and Forsskål’s Cynoglossum lanceolatum is associated with it only doubtfully. The corresponding specimens are the basis of Cynoglossum heynei G. Don.
922	Species	Cynoglossum	-	-	-	-	lanceolatum	-	-	-	-		Cynoglossum lanceolatum of Hochstetter	Cynoglossum lanceolatum	of Hochstetter	1846	[Candolle, Prodr. 10: 149. 1846]	http://biodiversitylibrary.org/page/161830	nom. inval. [pro syn. sub Cynoglossum micranthum]	grey	http://ipni.org/ipni/idPlantNameSearch.do?id=115165-1	Cynoglossum lanceolatum Hochst. ex DC. -- Prodr. [A. P. de Candolle] 10: 149. 1846 [8 Apr 1846] (IK)
112	Forma	Cynoglossum	-	-	-	-	lanceolatum	-	-	-	albiflorum	Cynoglossum formosanum f. albiflorum Masam.	Cynoglossum lanceolatum f. albiflorum (Masam.) Yonek.	Cynoglossum lanceolatum f. albiflorum	(Masam.) Yonek.	2005	in J. Jap. Bot. 80: 329. 2005	http://dx.doi.org/10.5281/zenodo.15202	comb. nov.	orange_normal	http://ipni.org/ipni/idPlantNameSearch.do?id=77072122-1	Cynoglossum lanceolatum Forssk. f. albiflorum (Masam.) Yonek. -- J. Jap. Bot. 80(6): 329. 2005 [Dec 2005]		Not Cynoglossum s. l.; genus uncertain ["Cynoglossum" formosanum Nakai]
1055	Variety	Cynoglossum	-	-	-	-	lanceolatum	-	comoranum	-	-		Cynoglossum lanceolatum var. comoranum Brand	Cynoglossum lanceolatum var. comoranum	Brand	1921	in Engler, Pflanzenr. 78 (IV.252): 140. 1921	http://biodiversitylibrary.org/page/18697750	var. nov.	orange_normal		absent (2014-11-05)	Original material: Comoren: Ohne nähere Angabe (Humblot n. 97) [from protologue]	Not Cynoglossum s. l.; genus uncertain ["Cynoglossum" lanceolatum Forssk.]
1114	Variety	Cynoglossum	-	-	-	-	lanceolatum	-	formosanum	-	-		Cynoglossum lanceolatum var. formosanum of Hara	Cynoglossum lanceolatum var. formosanum	of Hara	1966	, Fl. E. Himalaya: 266. 1966	http://dx.doi.org/10.5281/zenodo.15175	nom. inval. [basionym not cited, ICN Art. 41.5]	grey		absent (2014-11-05)			By implication, the intended basionym was Cynoglossum formosanum Nakai.
137	Variety	Cynoglossum	-	-	-	-	lanceolatum	-	hirsutum	-	-	Cynoglossum hirsutum Thunb.	Cynoglossum lanceolatum var. hirsutum (Thunb.) DC.	Cynoglossum lanceolatum var. hirsutum	(Thunb.) DC.	1846	, Prodr. 10: 155. 1846	http://biodiversitylibrary.org/page/161836	comb. & stat. nov. [species to variety]	orange_normal		absent (2014-11-05)		Not Cynoglossum s. l.; genus uncertain ["Cynoglossum" hirsutum Thunb.]
207	Variety	Cynoglossum	-	-	-	-	lanceolatum	-	mannii	-	-	Cynoglossum mannii Baker & C. H. Wright	Cynoglossum lanceolatum var. mannii (Baker & C. H. Wright) Brand	Cynoglossum lanceolatum var. mannii	(Baker & C. H. Wright) Brand	1921	in Engler, Pflanzenr. 78 (IV.252): 140. 1921	http://biodiversitylibrary.org/page/18697750	comb. & stat. nov. [species to variety]	orange_normal		absent (2014-11-05)		Not Cynoglossum s. l.; genus uncertain ["Cynoglossum" lanceolatum subsp. geometricum (B
117	Subspecies	Cynoglossum	-	-	-	-	lanceolatum	geometricum	-	-	-	Cynoglossum geometricum Baker & C. H. Wright	Cynoglossum lanceolatum subsp. geometricum (Baker & C. H. Wright) Brand	Cynoglossum lanceolatum subsp. geometricum	(Baker & C. H. Wright) Brand	1921	in Engler, Pflanzenr. 78 (IV.252): 140. 1921	http://biodiversitylibrary.org/page/18697750	comb. & stat. nov. [species to subspecies]	orange_bold		absent (2014-11-05)		Not Cynoglossum s. l.; genus uncertain (subspecies accepted)
923	Species	Cynoglossum	-	-	-	-	lancifolium	-	-	-	-		Cynoglossum lancifolium Hook. f.	Cynoglossum lancifolium	Hook. f.	1864	in J. Proc. Linn. Soc., Bot. 7: 207. 1864	http://biodiversitylibrary.org/page/166635	spec. nov.	orange_normal	http://ipni.org/ipni/idPlantNameSearch.do?id=115166-1	Cynoglossum lancifolium Hook.f. -- J. Proc. Linn. Soc., Bot. 7: 207. 1864 (IK)	Original material: Cameroons Mountains, alt. 7000–8000 feet [from protologue]. Original specimens (fide Verdcourt in Polhill, Fl. Trop. E. Africa, Boragin.: 106. 1991) Mann 1266 ["1866"] & 2004, K (K000029829*, K000029830*, K000029831*, K000029832*)	Not Cynoglossum s. l.; genus uncertain [Cynoglossum amplifolium Hochst. ex A. DC.]		Cynoglossum amplifolium f. macrocarpum Brand 1921
924	Species	Cynoglossum	-	-	-	-	lanuginosum	-	-	-	-		Cynoglossum lanuginosum Lehm.	Cynoglossum lanuginosum	Lehm.	1818	, Pl. Asperif. Nucif.: 148. 1818	http://gallica.bnf.fr/ark:/12148/bpt6k98096m/f160.image	spec. nov.	green_normal	http://ipni.org/ipni/idPlantNameSearch.do?id=115167-1	Cynoglossum lanuginosum Lehm. -- Pl. Asperif. Nucif. 1: 148. 1818 [Jul-early Sep 1818] (IK)	Original material: (v. s.) [details lacking] [from protologue]. Holotype: MEL (see Riedl in Ann. Naturhist. Mus. Wien 97B: 512. 1995)	Cynoglossum magellense Ten.
166	Species	Cynoglossum	-	-	-	-	lappula	-	-	-	-	Myosotis lappula L.	Cynoglossum lappula (L.) Scop.	Cynoglossum lappula	(L.) Scop.	1771	, Fl. Carniol., ed. 2, 1: 125. 1771	http://bibdigital.rjb.csic.es/ing/Libro.php?Libro=982&Pagina=200	comb. nov.	orange_normal	http://ipni.org/ipni/idPlantNameSearch.do?id=115168-1	Cynoglossum lappula Scop. -- Fl. Carniol., ed. 2. 1: 125. 1771 (IK)		[Lappula squarrosa (Retz.) Dumort.]
167	Species	Cynoglossum	-	-	-	-	lateriflorum	-	-	-	-		Cynoglossum lateriflorum of Aubry	Cynoglossum lateriflorum	of Aubry	1802	in Exerc. Hist. Nat. 1802: 25. 1802	http://dx.doi.org/10.5281/zenodo.15492	[isonym]	grey	http://ipni.org/ipni/idPlantNameSearch.do?id=115169-1	Cynoglossum lateriflorum Aubr. -- Prog. Morb. x. 25. (IK)			Macbride (in Proc. Amer. Acad. Arts 51: 543. 1916) based what he thought to be a new combination on this misapplied name: Omphalodes lateriflora Macbride, an illegitimate name for O. littoralis Lehm. (1818) that it was intended to replace.
168	Species	Cynoglossum	-	-	-	-	lateriflorum	-	-	-	-		Cynoglossum lateriflorum of gardeners	Cynoglossum lateriflorum	of gardeners	1840	[Steudel, Nomencl. Bot., ed. 2, 1: 464. 1840]	http://www.biodiversitylibrary.org/page/391688	nom. inval. [pro syn. sub Ktenospermum linifolium]	grey	http://ipni.org/ipni/idPlantNameSearch.do?id=115171-1	Cynoglossum lateriflorum Hort. ex Steud. -- Nomencl. Bot. [Steudel], ed. 2. 1: 464. 1840 (IK)
171	Species	Cynoglossum	-	-	-	-	lateriflorum	-	-	-	-		Cynoglossum lateriflorum Lam.	Cynoglossum lateriflorum	Lam.	1786	, Encycl. 2: 239. 1786	http://biodiversitylibrary.org/page/33447217	spec. nov.	orange_normal	http://ipni.org/ipni/idPlantNameSearch.do?id=115172-1	Cynoglossum lateriflorum Lam. -- Encycl. [J. Lamarck & al.] 2(1): 239. 1786 [16 Oct 1786] (IK)	Original material: a été découverte aux environs de Lima, dans des lieux arides, par M. Dombey, qui nous l’a communiquée. Domb. Herb. Peruv. [from protologue]. Holotype: P-LA; likely isotypes: F (F0052553F*), MA (MA814846*), US (US00110904*, fragm.)	Pectocarya lateriflora (Lam.) A. DC.		Rindera lateriflora (Lam.) Roem. & Schult. 1819	Mattia lateriflora (Lam.) G. Don 1837-1838	Pectocarya lateriflora (Lam.) A. DC. 1846
925	Species	Cynoglossum	-	-	-	-	lateriflorum	-	-	-	-		Cynoglossum lateriflorum of Bertero	Cynoglossum lateriflorum	of Bertero	1846	[DC., Prodr. 10: 120. 1846]	http://biodiversitylibrary.org/page/161801	nom. inval. [pro syn. sub Pectocarya chilensis]	grey	http://ipni.org/ipni/idPlantNameSearch.do?id=115170-1	Cynoglossum lateriflorum Bert. ex DC. -- Prodr. [A. P. de Candolle] 10: 120. 1846 [8 Apr 1846] (IK)
172	Species	Cynoglossum	-	-	-	-	latifolium	-	-	-	-		Cynoglossum latifolium R. Br.	Cynoglossum latifolium	R. Br.	1810	, Prodr. Fl. Nov. Holland.: 496. 1810	http://www.biodiversitylibrary.org/page/36315772	spec. nov.	orange_normal	http://ipni.org/ipni/idPlantNameSearch.do?id=115173-1	Cynoglossum latifolium R.Br. -- Prodr. Fl. Nov. Holland. 496. 1810 [27 Mar 1810] (IK)	Original material: [Australia] (J.) [Port Jackson, Brown] (v. v.) [from protologue]. Syntypes: BM (BM001040569*), E, K	Austrocynoglossum latifolium (R. Br.) R. R. Mill		Austrocynoglossum latifolium (R. Br.) R. R. Mill 1989
510	Species	Cynoglossum	-	-	-	-	laxiflorum	-	-	-	-	Paracaryum laxiflorum Trautv.	Cynoglossum laxiflorum (Trautv.) Greuter & Burdet	Cynoglossum laxiflorum	(Trautv.) Greuter & Burdet	1981	in Willdenowia 11: 35. 1981	http://www.jstor.org/stable/3995788?seq=13	comb. nov.	green_bold	http://ipni.org/ipni/idPlantNameSearch.do?id=908632-1	Cynoglossum laxiflorum (Trautv.) Greuter & Burdet -- Willdenowia 11(1): 35. 1981 (IK)		accepted
173	Species	Cynoglossum	-	-	-	-	laxum	-	-	-	-		Cynoglossum laxum G. Don	Cynoglossum laxum	G. Don	1838	, Gen. Hist. 4: 356. 1837–1838	http://www.biodiversitylibrary.org/page/18865802	spec. nov.	orange_normal	http://ipni.org/ipni/idPlantNameSearch.do?id=115174-1	Cynoglossum laxum G.Don -- Gen. Hist. iv. 356. (IK)	Original material: H. [in hothouse]. Native of Emodus and Gosainsthan, in Nipaul. Rindèra glochidàta, Wall. cat. no. 926. Picòtia glochidàta, Wall. mss. [from protologue]. Syntypes: Wallich 926, E (E00288382*), GZU (GZU000106060*), NY (NY00335204*)	[Hackelia uncinata (Royle ex Benth.) C. E. C. Fischer]	The protologue of both Cynoglossum laxum and Cynoglossum uncinatum Royle ex Benth. included reference to the gathering(s) Wallich 926, designated as Rindera glochidiata of Wallich; however, the latter also included Royle’s own material, and as the name itself was not cited by Don, nor was it typified as yet, C. laxum is a legitimate name.
761	Hybrid	Cynoglossum	-	-	-	-	legionense	-	-	-	-		Cynoglossum legionense Rothm.	Cynoglossum legionense	Rothm.	1935	in Cavanillesia 7: 120. 1935, pro hybr.	http://bibdigital.rjb.csic.es/ing/Libro.php?Libro=813&Pagina=124	hybr. nov. [C. creticum × C. officinale]	green_bold	http://ipni.org/ipni/idPlantNameSearch.do?id=115175-1	Cynoglossum × legionense Rothm. -- Cavanillesia vii. 120(1935). (IK)	Original material: Regno Legion., in dumetis prope oppidum Ponferrada inter parentes legi [from protologue]	accepted as hybrid
393	Species	Cynoglossum	-	-	-	-	leptophyllum	-	-	-	-	Mattia leptophylla A. DC.	Cynoglossum leptophyllum (A. DC.) Greuter & Burdet	Cynoglossum leptophyllum	(A. DC.) Greuter & Burdet	1981	in Willdenowia 11: 35. 1981	http://www.jstor.org/stable/3995788?seq=13	comb. nov.	green_bold	http://ipni.org/ipni/idPlantNameSearch.do?id=908633-1	Cynoglossum leptophyllum (A.DC.) Greuter & Burdet -- Willdenowia 11(1): 35. 1981 (IK)		accepted
926	Species	Cynoglossum	-	-	-	-	leptostachyum	-	-	-	-		Cynoglossum leptostachyum DC.	Cynoglossum leptostachyum	DC.	1846	, Prodr. 10: 152. 1846	http://biodiversitylibrary.org/page/161833	spec. nov.	green_bold	http://ipni.org/ipni/idPlantNameSearch.do?id=115176-1	Cynoglossum leptostachyum DC. -- Prodr. [A. P. de Candolle] 10: 152. 1846 [8 Apr 1846] (IK)	Original material: ad Cap. Bonae-Spei (Drège! 4889) (v. s. a cl. inv.) [from protologue]. Holotype: G-DC (G00205669*)	accepted
175	Species	Cynoglossum	-	-	-	-	limense	-	-	-	-		Cynoglossum limense Willd.	Cynoglossum limense	Willd.	1798	, Sp. Pl. 1: 762. 1798	http://bibdigital.rjb.csic.es/ing/Libro.php?Libro=3337&Pagina=265	spec. nov.	orange_bold	http://ipni.org/ipni/idPlantNameSearch.do?id=115177-1	Cynoglossum limense Willd. -- Sp. Pl., ed. 4 [Willdenow] 1(2): 762. 1798 [Jul 1798] (IK)	Original material: C. foliis nervosas acutissimis. Feuill. Peruv."1" [2] p. "71" [765] t. 49. Habitat in Lima [from protologue]. Holotype: illustration in Feuillée, J. Obs. 2: t. 49. 1714 (http://bibdigital.rjb.csic.es/ing/Libro.php?Libro=356). An asterisk, in the protologue, indicates that Willdenow saw no specimen	Not Cynoglossum s. l.; genus uncertain (species accepted)	According to Johnston (Contr. Gray Herb. 78: 110. 1927) Feuillée found the plant in the "vallée dʼYlo", near the southern boundary of Peru, not near Lima as Willdenow’s inappropriate specific name would suggest. As the plant has not been reported from within 500 miles of Ylo but from Concepcion (Chile) it is possible that its reputed occurrence there is the result of some confusion.	Cynoglossum decurrens var. limense (Willd.) DC. 1846
176	Species	Cynoglossum	-	-	-	-	lineare	-	-	-	-		Cynoglossum lineare Ruiz & Pav.	Cynoglossum lineare	Ruiz & Pav.	1799	, Fl. Peruv. 2: 6. 1799	http://www.biodiversitylibrary.org/page/671394	spec. nov.	orange_normal	http://ipni.org/ipni/idPlantNameSearch.do?id=115178-1	Cynoglossum lineare Ruiz & Pav. -- Fl. Peruv. [Ruiz & Pavon] 2: 6. 1799 (IK)	Original material: in Sancti Jacobi Chilensis campis aridis [from protologue]	[Pectocarya lateriflora (Lam.) A. DC.]		Pectocarya linearis (Ruiz. & Pav.) DC. 1846
927	Species	Cynoglossum	-	-	-	-	lineatum	-	-	-	-		Cynoglossum lineatum of Risso	Cynoglossum lineatum	of Risso	1876	[Cesati & al., Comp. Fl. Ital. 2: 380. 1876]	http://dx.doi.org/10.5281/zenodo.15212	nom. inval. [pro syn. sub Cynoglossum cheirifolium]	grey	http://ipni.org/ipni/idPlantNameSearch.do?id=115179-1	Cynoglossum lineatum Risso ex Ces., Pass. & Gibelli -- Comp. Fl. Ital. [Cesati] 2(17): 380. 1876 (IK)
177	Species	Cynoglossum	-	-	-	-	linifolium	-	-	-	-		Cynoglossum linifolium L.	Cynoglossum linifolium	L.	1753	, Sp. Pl.: 134. 1753	http://www.biodiversitylibrary.org/page/358153	spec. nov.	orange_normal	http://ipni.org/ipni/idPlantNameSearch.do?id=115181-1	Cynoglossum linifolium L. -- Sp. Pl. 1: 134. 1753 [1 May 1753] (IK)	Original material: Moris. Hist. 3. p. 449. s. ii, t. 30. f. 11. Habitat in Lusitania [from protologue]. Lectotype (Selvi in Taxon 53: 801. 2004): Herb. Clifford: 47, Cynoglossum 3, sheet 2 (BM000557922*); possible isolectotype: BM (BM000557923*)	Omphalodes linifolia (L.) Moench		Omphalodes linifolia (L.) Moench 1794
928	Species	Cynoglossum	-	-	-	-	linifolium	-	-	-	-		Cynoglossum linifolium of Bové	Cynoglossum linifolium	of Bové	1846	[Candolle, Prodr. 10: 159. 1846]	http://biodiversitylibrary.org/page/161840	nom. inval. [pro syn. sub Omphalodes micrantha]	grey	http://ipni.org/ipni/idPlantNameSearch.do?id=115180-1	Cynoglossum linifolium Bové ex DC. -- Prodr. [A. P. de Candolle] 10: 159. 1846 [8 Apr 1846] (IK)
178	Variety	Cynoglossum	-	-	-	-	linifolium	-	caerulescens	-	-		Cynoglossum linifolium var. caerulescens DC.	Cynoglossum linifolium var. caerulescens	DC.	1815	in Lamarck & Candolle, Fl. Franç., ed. 3, 6: 422. 1815	http://books.google.de/books?id=wTo-AAAAcAAJ&dq=lamarck%20flore%20de%20france%205%201815%20supplement&hl=de&pg=PA422#v=onepage&q=lamarck%20flore%20de%20france%205%201815%20supplement&f=false	var. nov.	orange_normal		absent (2014-11-05)	Original material: trouvée dans les garrigues entre Carpentras et Bedoin [from protologue]. Holotype: G-DC (G00205740*)	[Omphalodes linifolia (L.) Moench]	Candolle, in the protologue, ascribes the varietal epithet to Req. in Guer. Vaucl. ed. 2, p. 251 (http://gallica.bnf.fr/ark:/12148/bpt6k6142447z/f266.image). But in that work Guérin (Descr. Fontaine Vaucluse, ed. 2. 1813) describes the species with white flowers, having seen it only in fruit at the said locality.	Omphalodes linifolia var. caerulescens (DC.) DC. 1846
181	Species	Cynoglossum	-	-	-	-	lithospermifolium	-	-	-	-		Cynoglossum lithospermifolium Lam.	Cynoglossum lithospermifolium	Lam.	1786	, Encycl. 2: 240. 1786	http://biodiversitylibrary.org/page/33447218	spec. nov.	green_bold	http://ipni.org/ipni/idPlantNameSearch.do?id=115182-1	Cynoglossum lithospermifolium Lam. -- Encycl. [J. Lamarck & al.] 2(1): 240. 1786 [16 Oct 1786] (IK)	Original material: Nous avons vu cette plante dans lʼHerbier de M. Jussieu; elle croît vraisemblement dans lʼEgypte [from protologue]. Holotype (presumably): P-JU	accepted		Picotia lithospermifolia (Lam.) Roem. & Schult. 1819	Paracaryum lithospermifolium (Lam.) Grande 1914	Mattiastrum lithospermifolium (Lam.) Brand 1915	Cynoglossum myosotoides Labill. 1791, nom illeg.	Omphalodes myosotoides Schrank 1812, nom illeg.
477	Subspecies	Cynoglossum	-	-	-	-	lithospermifolium	cariense	-	-	-	Omphalodes cariensis Boiss.	Cynoglossum lithospermifolium subsp. cariense (Boiss.) Greuter & Burdet	Cynoglossum lithospermifolium subsp. cariense	(Boiss.) Greuter & Burdet	1981	in Willdenowia 11: 35. 1981	http://www.jstor.org/stable/3995788?seq=13	comb. nov.	green_bold	http://ipni.org/ipni/idPlantNameSearch.do?id=919826-1	Cynoglossum lithospermifolium Lam. subsp. cariense (Boiss.) Greuter & Burdet -- Willdenowia 11(1): 35. 1981 (IK)		accepted
186	Species	Cynoglossum	-	-	-	-	littorale	-	-	-	-	Omphalodes littoralis Lehm.	Cynoglossum littorale (Lehm.) Spreng.	Cynoglossum littorale	(Lehm.) Spreng.	1824	, Syst. Veg. 1: 567. 1824 <i>('litorale')</i>	http://biodiversitylibrary.org/page/6720633	comb. nov.	orange_normal	http://ipni.org/ipni/idPlantNameSearch.do?id=115183-1	Cynoglossum litorale Spreng. -- Syst. Veg. (ed. 16) [Sprengel] 1: 567. 1824 [dated 1825; publ. in late 1824] (IK)		Omphalodes littoralis Lehm.
929	Species	Cynoglossum	-	-	-	-	longepetiolatum	-	-	-	-		Cynoglossum longepetiolatum De Wild.	Cynoglossum longepetiolatum	De Wild.	1926	, Pl. Bequaert. 4: 15. 1926	http://dx.doi.org/10.5281/zenodo.15214	spec. nov.	orange_normal	http://ipni.org/ipni/idPlantNameSearch.do?id=115184-1	Cynoglossum longepetiolatum De Wild. -- Pl. Bequaert. iv. 15 (1926). (IK)	Original material: Mukule, 26 septembre 1914 (J. Bequaert, n. 5904 ...) [from protologue]. Syntypes: BR (BR0000008865359 *, BR0000008865366*)	Not Cynoglossum s. l.; genus uncertain ["Cynoglossum" amplifolium Hochst. ex A. DC.]
192	Species	Cynoglossum	-	-	-	-	longiflorum	-	-	-	-		Cynoglossum longiflorum Lehm.	Cynoglossum longiflorum	Lehm.	1818	, Pl. Asperif. Nucif.: 162. 1818	http://gallica.bnf.fr/ark:/12148/bpt6k98096m/f174.image	spec. nov.	orange_normal	http://ipni.org/ipni/idPlantNameSearch.do?id=115186-1	Cynoglossum longiflorum Lehm. -- Pl. Asperif. Nucif. 1: 162. 1818 [Jul-early Sep 1818] (IK)	Original material: circa Aleppum [from protologue]. Holotype (presumably): MEL	[Caccinia macranthera (Banks & Sol.) Brand]
193	Species	Cynoglossum	-	-	-	-	longiflorum	-	-	-	-		Cynoglossum longiflorum Royle ex Benth.	Cynoglossum longiflorum	Royle ex Benth.	1836	in Royle, Ill. Bot. Himal. Mts.: 305. 1836	http://biodiversitylibrary.org/page/2913012	nom. illeg. [homonym]	green_normal	http://ipni.org/ipni/idPlantNameSearch.do?id=115185-1	Cynoglossum longiflorum Benth. -- Ill. Bot. Himal. Mts. [Royle] 305. (IK)	Original material: Exemplaria incompleta: Cashmere [from protologue]	[Cynoglossum longifolium (Leichtlin ex Beck & F. Abel) Greuter & Stier]		Omphalodes longiflora A. DC. 1846	Paracaryum longiflorum (A. DC.) Boiss. 1849	Lindelofia spectabilis Lehm. 1850, nom. illeg.	Anchusopsis longiflora (A. DC.) Bisch. 1852	Lindelofia longiflora (A. DC.) Baill. 1890
1336	Species	Cynoglossum	-	-	-	-	longifolium	-	-	-	-	Lindelofia longifolia Leichtlin ex Beck & F. Abel	Cynoglossum longifolium (Leichtlin ex Beck & F. Abel) Greuter & Stier	Cynoglossum longifolium	(Leichtlin ex Beck & F. Abel) Greuter & Stier	2015	in Biodivers. Data J. [hoc loco]. 2015		comb. nov.	green_bold				accepted
1287	Species	Cynoglossum	-	-	-	-	longipedicellatum	-	-	-	-	Lindelofia longipedicellata Riedl	Cynoglossum longipedicellatum (Riedl) Greuter & Stier	Cynoglossum longipedicellatum	(Riedl) Greuter & Stier	2015	in Biodivers. Data J. [hoc loco]. 2015		comb. nov.	green_bold				accepted
513	Species	Cynoglossum	-	-	-	-	longipes	-	-	-	-	Paracaryum longipes Boiss. & Balansa	Cynoglossum longipes (Boiss. & Balansa) Greuter & Burdet	Cynoglossum longipes	(Boiss. & Balansa) Greuter & Burdet	1981	in Willdenowia 11: 35. 1981	http://www.jstor.org/stable/3995788?seq=13	comb. nov.	green_bold	http://ipni.org/ipni/idPlantNameSearch.do?id=908634-1	Cynoglossum longipes (Boiss.) Greuter & Burdet -- Willdenowia 11(1): 35. 1981 (IK)		accepted
194	Species	Cynoglossum	-	-	-	-	loreyi	-	-	-	-		Cynoglossum loreyi Jord. ex Lange	Cynoglossum loreyi	Jord. ex Lange	1863	in Vidensk. Meddel. Naturhist. Foren. Kjøbenhavn 1863: 28. 1863	http://www.biodiversitylibrary.org/page/35851638	spec. nov.	green_normal	http://ipni.org/ipni/idPlantNameSearch.do?id=115187-1	Cynoglossum loreyi Jord. ex Lange -- Vidensk. Meddel. Naturhist. Foren. Kjøbenhavn (1863) 28. (IK)	Original material: Aranjuez, 21.Mai c. fl. et fr. jun. Specimina mea [Lange] excte cum specimine a cel. Jordan misso conveniunt [from protologue]. Syntypes (presumably): C	[Cynoglossum dioscoridis Vill.]		Cynoglossum pictum var. loreyi (Jord. ex Lange) Nyman 1881
930	Species	Cynoglossum	-	-	-	-	lowryanum	-	-	-	-		Cynoglossum lowryanum J. S. Mill.	Cynoglossum lowryanum	J. S. Mill.	2005	in Adansonia, ser. 3, 27: 122. 2005	http://dx.doi.org/10.5281/zenodo.15196	spec. nov.	green_bold	http://ipni.org/ipni/idPlantNameSearch.do?id=77066940-1	Cynoglossum lowryanum J.S.Mill. -- Adansonia ser. 3, 27(1): 122 (115; figs. 2-3). 2005 [30 Jun 2005]	Original material: Perrier de la Bâthie 2206, Madagascar, Prov. Toamasina, bassin du l’Onive-Mangoro, Forêt d’Andasibe, 1400 m, 18°56’S, 48°25’E, fl., fr., Nov. 1911 (holo-, P!) [from protologue]. Holotype: (P00319882 = PL03494374*)	accepted
931	Species	Cynoglossum	-	-	-	-	lucidum	-	-	-	-		Cynoglossum lucidum Stokes	Cynoglossum lucidum	Stokes	1812	, Bot. Mat. Med. 1: 277. 1812	http://bibdigital.rjb.csic.es/ing/Libro.php?Libro=1830&Pagina=343	nom. illeg. [superfl.]	orange_normal	http://ipni.org/ipni/idPlantNameSearch.do?id=115188-1	Cynoglossum lucidum Stokes -- Bot. Mat. Med. i. 277. 1812 (IK)	Replaced synonym: Cynoglossum virginianum L.	Not Cynoglossum s. l.; genus uncertain ["Cynoglossum" virginianum L.]
1288	Species	Cynoglossum	-	-	-	-	luristanicum	-	-	-	-	Paracaryum luristanicum Nábělek	Cynoglossum luristanicum (Nábělek) Greuter & Stier	Cynoglossum luristanicum	(Nábělek) Greuter & Stier	2015	in Biodivers. Data J. [hoc loco]. 2015		comb. nov.	green_bold				accepted
195	Species	Cynoglossum	-	-	-	-	lusitanicum	-	-	-	-		Cynoglossum lusitanicum L.	Cynoglossum lusitanicum	L.	1762	, Sp. Pl., ed. 2: 193. 1762	http://biodiversitylibrary.org/page/11628647	spec. nov.	orange_normal		absent (2014-11-05)	Original material: in Lusitania [from protologue]. Lectotype (Selvi in Taxon 53: 802. 2004): Herb. Linn. No. 183.8, LINN (LINN-HL183-8*)	Omphalodes sp. (nomen dubium)	See under Omphalodes lusitanica (L.) Schrank.	Omphalodes lusitanica (L.) Schrank 1812
932	Species	Cynoglossum	-	-	-	-	lusitanicum	-	-	-	-		Cynoglossum lusitanicum of Miller	Cynoglossum lusitanicum	of Miller	1768	, Gard. Dict., ed. 8: Cynoglossum n. 6. 1768	http://biodiversitylibrary.org/page/394843	[isonym]	grey	http://ipni.org/ipni/idPlantNameSearch.do?id=115190-1	Cynoglossum lusitanicum Mill. -- Gard. Dict., ed. 8. n. 6. 1768 [16 Apr 1768] (IK)
933	Species	Cynoglossum	-	-	-	-	lusitanicum	-	-	-	-		Cynoglossum lusitanicum Fortis	Cynoglossum lusitanicum	Fortis	1771	, Osserv. Sopra Cherso ed Osero: 68. 1771	http://books.google.de/books?id=4t81AAAAQAAJ&lpg=PP1&ots=cTUSUrbzQy&dq=Saggio%20d'osservazioni%20sopra%20l'isola%20di%20Cherso%20ed%20Osero%3A%20con%20tavole&hl=de&pg=PA68#v=onepage&q=Saggio%20d'osservazioni%20sopra%20l'isola%20di%20Cherso%20ed%20Osero:%2	nom. illeg. [homonym]	orange_normal	http://ipni.org/ipni/idPlantNameSearch.do?id=115191-1	Cynoglossum lusitanicum Fortis -- Osserv. Sopra Cherso ed Osero 68. (IK)	Original material: described from isola di Cherso [according to protologue]	[Lappula squarrosa (Retz.) Dumort.(?)]	Tentative identification, by F. Selvi, Firenze, based on the original description.
934	Species	Cynoglossum	-	-	-	-	lusitanicum	-	-	-	-		Cynoglossum lusitanicum of Lamarck	Cynoglossum lusitanicum	of Lamarck	1786	, Encycl. 2: 239. 1786	http://biodiversitylibrary.org/page/33447217	[isonym]	grey	http://ipni.org/ipni/idPlantNameSearch.do?id=115189-1	Cynoglossum lusitanicum Lam. -- Encycl. [J. Lamarck & al.] 2(1): 239. 1786 [16 Oct 1786] (IK)			Sometimes erroneously considered a (heterotypic) later homonym, but although the description differs, the type of Cynoglossum lusitanicum L. was explicitly included.
935	Species	Cynoglossum	-	-	-	-	lycium	-	-	-	-		Cynoglossum lycium of Boissier	Cynoglossum lycium	of Boissier	1921	[Brand in Engler, Pflanzenr. 78 (IV.252): 127. 1921]	http://www.biodiversitylibrary.org/page/18697737	nom. inval. [pro syn. sub Cynoglossum montanum var. asiaticum]	grey	http://ipni.org/ipni/idPlantNameSearch.do?id=115192-1	Cynoglossum lycium Boiss. ex Brand -- Pflanzenr. (Engler) Borrag.-Cynogloss. 127 (1921), in syn. (IK)
936	Species	Cynoglossum	-	-	-	-	macranthum	-	-	-	-		Cynoglossum macranthum Regel & Smirn.	Cynoglossum macranthum	Regel & Smirn.	1877	in Trudy Imp. S.-Peterburgsk. Bot. Sada 5: 623. 1877	http://biodiversitylibrary.org/page/14579902	spec. nov.	green_normal	http://ipni.org/ipni/idPlantNameSearch.do?id=115193-1	Cynoglossum macranthum Regel & Smirnow -- Trudy Imp. S.-Peterburgsk. Bot. Sada v. (1877) 623. (IK)	Original material: In Turkestania prope Taschkent floribus caeruleis (A. Regel), ad fluvium Syr Darjy floribus ut videtur albis (Golicke) [from protologue]. Syntypes presumably at LE	[Cynoglossum anchusoides Lindl.]
937	Species	Cynoglossum	-	-	-	-	macrocalycinum	-	-	-	-		Cynoglossum macrocalycinum Riedl	Cynoglossum macrocalycinum	Riedl	1994	in Novon 4: 46. 1994	http://www.jstor.org/stable/3391699	spec. nov.	green_bold	http://ipni.org/ipni/idPlantNameSearch.do?id=976510-1	Cynoglossum macrocalycinum Riedl -- Novon 4(1): 46. 1994 (IK)	Original material: China, Sinkiang [Xinjiang], Shawan County, Ziniquan, Ning jiahe, hill slope, 1,750 m, T. Zhou s.n. (holotype, NAS) [from protologue]	accepted
938	Species	Cynoglossum	-	-	-	-	macrolimbe	-	-	-	-		Cynoglossum macrolimbe Riedl	Cynoglossum macrolimbe	Riedl	1990	in Linzer Biol. Beitr. 22: 310. 1990	http://www.landesmuseum.at/pdf_frei_remote/LBB_0022_1_0307-0316.pdf	spec. nov.	green_bold	http://ipni.org/ipni/idPlantNameSearch.do?id=939760-1	Cynoglossum macrolimbe Riedl -- Linzer Biol. Beitr. 22(1): 310 (1990). (IK)	Original material: Papua-Nova Guinea: in declivibus montium Dayman, in valle fluminis Guarim superioris. 2050 m. 30 Maio 1953. BRASS n. 22640 (holotypus LAE, isotypus A).[from protologue]. Isotype: A (A00075140*)	accepted
196	Species	Cynoglossum	-	-	-	-	macrophyllum	-	-	-	-		Cynoglossum macrophyllum of Royle	Cynoglossum macrophyllum	of Royle	1839	[Bentham in Royle, Ill. Bot. Himal. Mts.: 305. 1836]	http://www.biodiversitylibrary.org/page/2913016	nom. inval. [pro syn. sub Cynoglossum uncinatum var. laxiflorum]	grey		absent (2014-11-05)
939	Species	Cynoglossum	-	-	-	-	macrophyllum	-	-	-	-		Cynoglossum macrophyllum of Royle	Cynoglossum macrophyllum	of Royle	1846	[Candolle, Prodr. 10: 136. 1846]	http://biodiversitylibrary.org/page/161817	nom. inval. [pro syn. sub Cynoglossum uncinatum var. laxiflorum]	grey	http://ipni.org/ipni/idPlantNameSearch.do?id=115194-1	Cynoglossum macrophyllum Royle ex DC. -- Prodr. [A. P. de Candolle] 10: 136. 1846 [8 Apr 1846] (IK)
940	Species	Cynoglossum	-	-	-	-	macropterum	-	-	-	-		Cynoglossum macropterum of I. G. Borshchow	Cynoglossum macropterum	of I. G. Borshchow	1865	in Zap. Imp. Akad. Nauk 7(1): 50. 1865	http://www.biodiversitylibrary.org/page/27409725	nom. inval. [nom. nud.]	grey	http://ipni.org/ipni/idPlantNameSearch.do?id=115195-1	Cynoglossum macropterum Borszcz. ex Trautv. -- Trudy Imp. S.-Peterburgsk. Bot. Sada ix. (1884) 49. (IK)			According to Trautvetter (in Trudy Imp. S.-Peterburgsk. Bot. Sada 9: 49. 1884) probably an error for Cynoglossum macrostylum Bunge.
200	Species	Cynoglossum	-	-	-	-	macrostylum	-	-	-	-		Cynoglossum macrostylum Bunge	Cynoglossum macrostylum	Bunge	1852	, Beitr. Fl. Russl.: 236. 1852	http://biodiversitylibrary.org/page/37115372	spec. nov.	green_normal	http://ipni.org/ipni/idPlantNameSearch.do?id=928010-1	Cynoglossum macrostylum Bunge -- Beitr. Fl. Russl. 236 (1852). [7 Nov 1852] (IK)	Original material: Zwischen Buchara und Samarkand an Gräben bei Katte-Kurgan, … auch … in den Thälern des Karatau-Gebirges am obern Sarafschan 31. Aug. 1841 [from protologue]. Syntypes: P (P03512700*, with Bunge’s handwriting, lectotype designated here by Hilger & Stier; P03512699*, paralectotype)	[Cynoglossum anchusoides Lindl.]		Lindelofia macrostyla (Bunge) Popov 1953	Lindelofia anchusoides subsp. macrostyla (Bunge) Kamelin 1975
201	Species	Cynoglossum	-	-	-	-	macrostylum	-	-	-	-		Cynoglossum macrostylum ascribed to Bunge (1847) by Jackson	Cynoglossum macrostylum	ascribed to Bunge (1847) by Jackson	1847	, Index Kew. 1: 687. 1893	http://books.google.de/books?id=gSEYAAAAYAAJ&dq=lehmann%20reliquiae%20botanicae%201847&hl=de&pg=PA236#v=onepage&q&f=false	non-existent (bibliographic error)	grey	http://ipni.org/ipni/idPlantNameSearch.do?id=115197-1	Cynoglossum macrostylum Bunge -- Lehm. Reliq. Bot. (1847) 236. (IK)			Bunge in 1847 (in Arbeiten Naturf. Vereins Riga 1: 117—253) published only the first part of Lehmann’s Reliquiae. The second part, together with a second edition of the first, was published in 1852 under a different main title (Beitr. Fl. Russl.).
204	Species	Cynoglossum	-	-	-	-	magellense	-	-	-	-		Cynoglossum magellense Ten.	Cynoglossum magellense	Ten.	1815	, Fl. Napol. 1: 66. 1811–1815	http://www.ortobotaniconapoli.it/paginadimenu.htm	spec. nov.	green_bold		absent (2014-11-05)	Original material not indicated in protologue. Lectotype (Selvi & Cecchi in Taxon 58: 622. 2009): Velino, herb. Tenore (NAP)	accepted		Rindera magellensis (Ten.) Roem. & Schult. 1819	Mattia magellensis (Ten.) G. Don 1838
205	Species	Cynoglossum	-	-	-	-	magellense	-	-	-	-		Cynoglossum magellense of Tenore	Cynoglossum magellense	of Tenore	1829	, Fl. Napol. 3: 183. 1824-1829	http://www.ortobotaniconapoli.it/paginadimenu.htm	[isonym]	grey	http://ipni.org/ipni/idPlantNameSearch.do?id=115198-1	Cynoglossum magellense Ten. -- Fl. Napol. 3: 183, t. 117. [1824-1829] (IK)
521	Species	Cynoglossum	-	-	-	-	malabaricum	-	-	-	-	Paracaryum malabaricum C. B. Clarke	Cynoglossum malabaricum (C. B. Clarke) Riedl	Cynoglossum malabaricum	(C. B. Clarke) Riedl	1971	in Oesterr. Bot. Z. 119: 71. 1971	http://www.springerlink.com/content/m7234p5642334370/fulltext.pdf	comb. nov.	green_bold	http://ipni.org/ipni/idPlantNameSearch.do?id=115199-1	Cynoglossum malabaricum (C.B.Clarke) Riedl -- Oesterr. Bot. Z. 119(1-3): 71. 1971 (IK)		accepted
208	Species	Cynoglossum	-	-	-	-	mannii	-	-	-	-		Cynoglossum mannii Baker & C. H. Wright	Cynoglossum mannii	Baker & C. H. Wright	1905	in Thiselton-Dyer, Fl. Trop. Afr. 4(2, 1): 52. 1905	http://www.biodiversitylibrary.org/page/360429	spec. nov.	orange_normal	http://ipni.org/ipni/idPlantNameSearch.do?id=115200-1	Cynoglossum mannii Baker & C.H.Wright -- Fl. Trop. Afr. [Oliver et al.] 4(2.1): 52. 1905 [Dec 1905] (IK)	Original material: Upper Guinea. Cameroons: Cameroon Mountain. 7000-8000 ft., Mann, 2005? [from protologue]. Syntypes: Mann 2005, K (K000418935*, K000418936*, K000418937*)	Not Cynoglossum s. l.; genus uncertain ["Cynoglossum" coeruleum Hochst. ex A. DC.]		Cynoglossum lanceolatum var. mannii (Baker & C. H. Wright) Brand 1921	Cynoglossum coeruleum var. mannii (Baker & C. H. Wright) Verdc. 1991
941	Species	Cynoglossum	-	-	-	-	marifolium	-	-	-	-		Cynoglossum marifolium Roxb.	Cynoglossum marifolium	Roxb.	1824	, Fl. Ind. 2: 8. 1824	http://biodiversitylibrary.org/page/34213509	spec. nov.	orange_normal	http://ipni.org/ipni/idPlantNameSearch.do?id=115202-1	Cynoglossum marifolium Roxb. -- Hort. Bengal. 13 (1814), nomen; Fl. Ind., ed. Carey & Wall., ii. 8 (1824); Fl.Ind., ed. Carey, i. 457 (1832). (IK)	Original material: eastern parts of Bengal [from protologue]	[Bothriospermum zeylanicum (J. Jacq.) Druce]	Described without any reference to the earlier Heliotropium marifolium, with which it has been synonymised by general agreement following Clarke (in Hooker, Fl. India 4: 152. 1885). However, Roxburgh’s original description does not readily lend itself to such an interpretation (e.g., flowers borne singly between the leaves; corolla with throat closed by scales). The novel interpretation given abo…
1126	Species	Cynoglossum	-	-	-	-	marifolium	-	-	-	-		Cynoglossum marifolium of Roxburgh	Cynoglossum marifolium	of Roxburgh	1814	, Hort. Bengal.: 13. 1814	http://dbooks.bodleian.ox.ac.uk/books/PDFs/590858863.pdf	nom. inval. [nom. nud.]	grey	http://ipni.org/ipni/idPlantNameSearch.do?id=115202-1	Cynoglossum marifolium Roxb. -- Hort. Bengal. 13 (1814), nomen; Fl. Ind., ed. Carey & Wall., ii. 8 (1824); Fl.Ind., ed. Carey, i. 457 (1832). (IK)
942	Species	Cynoglossum	-	-	-	-	maritimum	-	-	-	-		Cynoglossum maritimum of Willdenow	Cynoglossum maritimum	of Willdenow	1921	[Brand in Engler, Pflanzenr. 78 (IV.252): 107. 1921]	http://www.biodiversitylibrary.org/page/18697717	nom. inval. [pro syn. sub Omphalodes litoralis]	grey	http://ipni.org/ipni/idPlantNameSearch.do?id=115203-1	Cynoglossum maritimum Willd. ex Brand -- Pflanzenr. (Engler) Borrag.-Cynogloss. 107 (1921), in syn. (IK)
943	Species	Cynoglossum	-	-	-	-	maroccanum	-	-	-	-		Cynoglossum maroccanum of Sennen	Cynoglossum maroccanum	of Sennen	1936	, Campagnes Bot. Maroc Or.: 110. 1936	http://bibdigital.rjb.csic.es/ing/Libro.php?Libro=118&Pagina=111	nom. inval. [nom. nud.]	grey	http://ipni.org/ipni/idPlantNameSearch.do?id=115204-1	Cynoglossum maroccanum Sennen -- Campagn. Bot. Maroc Or. 1930-5, 110 (1936), in obs., nomen. (IK)
944	Species	Cynoglossum	-	-	-	-	maroccanum	-	-	-	-		Cynoglossum maroccanum of Sennen & Mauricio	Cynoglossum maroccanum	of Sennen & Mauricio	1933	, Cat. Fl. Rif Orient.: 82. 1933	http://bibdigital.rjb.csic.es/ing/Libro.php?Libro=42&Pagina=100	nom. inval. [nom. nud.]	grey		absent (2014-11-05)
67	Species	Cynoglossum	-	-	-	-	mathezii	-	-	-	-		Cynoglossum mathezii Greuter & Burdet	Cynoglossum mathezii	Greuter & Burdet	1981	in Willdenowia 11: 35. 1981	http://www.jstor.org/stable/3995788?seq=13	nom. nov.	green_bold	http://ipni.org/ipni/idPlantNameSearch.do?id=907360-1	Cynoglossum mathezii Greuter & Burdet -- Willdenowia 11(1): 35, nom. nov. 1981 (IK)	Replaced synonym: Anchusa lanata L., non Cynoglossum lanatum Lam.	accepted
1289	Species	Cynoglossum	-	-	-	-	medium	-	-	-	-	Bilegnum medium Turrill	Cynoglossum medium (Turrill) Greuter & Stier	Cynoglossum medium	(Turrill) Greuter & Stier	2015	in Biodivers. Data J. [hoc loco]. 2015		comb. nov.	green_bold				accepted
945	Species	Cynoglossum	-	-	-	-	meeboldii	-	-	-	-		Cynoglossum meeboldii Brand	Cynoglossum meeboldii	Brand	1916	in Repert. Spec. Nov. Regni Veg. 14: 323. 1916	http://biodiversitylibrary.org/page/243953	spec. nov.	green_bold	http://ipni.org/ipni/idPlantNameSearch.do?id=115205-1	Cynoglossum meeboldii Brand -- Repert. Spec. Nov. Regni Veg. 14: 323. 1916 (IK)	Original material: Südliches Vorderindien: Kulhutty Bababuden, 2000 m. November 1908, blühend u. fruchtend (Meebold no. 6752, Herb. Breslau; forma glabrata) [from protologue] Presumed holotype: WRSL	accepted
946	Species	Cynoglossum	-	-	-	-	melananthum	-	-	-	-		Cynoglossum melananthum Pau	Cynoglossum melananthum	Pau	1906	, Carta Bot. 3: 6. 1906	http://bibdigital.rjb.csic.es/ing/Libro.php?Libro=129&Pagina=6	spec. nov. [but see comments]	green_bold		absent (2014-11-05)	Original material: Reverchon exs. l. c. [Plantes d’Espagne] 1903, 1904 y 1905 [from protologue]	accepted	Pau describes this taxon as one of four "pequeñas especies" placed under Cynoglossum valentinum "Lge.", one of the four being C. valentinum Lag. itself. Two (including the present one) he terms "psp." (prospecies), rather than species, but as they are coordinate with two species, and all are referred to as "small species" in the preceding paragraph, we consider them to be published as binomials n…
947	Species	Cynoglossum	-	-	-	-	membranaceum	-	-	-	-		Cynoglossum membranaceum A. DC.	Cynoglossum membranaceum	A. DC.	1846	in Candolle, Prodr. 10: 150. 1846	http://biodiversitylibrary.org/page/161831	spec. nov.	green_normal	http://ipni.org/ipni/idPlantNameSearch.do?id=115206-1	Cynoglossum membranaceum A.DC. -- Prodr. [A. P. de Candolle] 10: 150. 1846 [8 Apr 1846] (IK)	Original material: In Emodo inter 10 et 11000 ped. alt. legit cl. Edgeworth; spec. a cl. Edgew. comm. sub n. 394 [from protologue]. Holotype: G-DC (G00205525*)	[Cynoglossum wallichii G. Don]
209	Species	Cynoglossum	-	-	-	-	mexicanum	-	-	-	-		Cynoglossum mexicanum Cham. & Schltdl.	Cynoglossum mexicanum	Cham. & Schltdl.	1830	in Linnaea 5: 114. 1830	http://biodiversitylibrary.org/page/96122	spec. nov.	orange_normal	http://ipni.org/ipni/idPlantNameSearch.do?id=115207-1	Cynoglossum mexicanum Cham. & Schltdl. -- Linnaea 5: 114. 1830 (IK)	Original material: plantae mexicanae a Schiede et Deppe collectae [from title], in monte Macultepec [from protologue]. Syntypes: GH (Herbarium Specimens*), HAL (HAL0095748*, HAL0107370*)	Hackelia mexicana (Cham. & Schltdl.) I. M. Johnst.		Hackelia mexicana (Cham. & Schltdl.) I. M. Johnst. 1923
948	Species	Cynoglossum	-	-	-	-	micranthum	-	-	-	-		Cynoglossum micranthum of Desfontaines	Cynoglossum micranthum	of Desfontaines	1804	, Tabl. École Bot.: 220. 1804	http://www.biodiversitylibrary.org/page/13714904	nom. inval. [nom. nud.]	grey	http://ipni.org/ipni/idPlantNameSearch.do?id=115208-1	Cynoglossum micranthum Desf. -- Tabl. École Bot. 220. 1804 (IK)
949	Species	Cynoglossum	-	-	-	-	micranthum	-	-	-	-		Cynoglossum micranthum Poir.	Cynoglossum micranthum	Poir.	1811	in Lamarck, Encycl. Suppl. 2: 431. 1811	http://biodiversitylibrary.org/page/730629	nom. illeg. [superfl.]	orange_normal		absent (2014-11-05)	Replaced synonym: Cynoglossum canescens Willd.	Not Cynoglossum s. l.; genus uncertain ["Cynoglossum" lanceolatum Forssk.]
950	Species	Cynoglossum	-	-	-	-	micranthum	-	-	-	-		Cynoglossum micranthum of Dalzell & A. Gibson	Cynoglossum micranthum	of Dalzell & A. Gibson	1861	, Bombay Fl.: 172. 1861	http://www.biodiversitylibrary.org/page/23995164	[isonym]	grey	http://ipni.org/ipni/idPlantNameSearch.do?id=115209-1	Cynoglossum micranthum Dalzell & A.Gibson -- Bombay Fl. [Dalzell & Gibson] 172. 1861 (IK)
1056	Variety	Cynoglossum	-	-	-	-	micranthum	-	decurrens	-	-		Cynoglossum micranthum var. decurrens Trimen	Cynoglossum micranthum var. decurrens	Trimen	1895	, Handb. Fl. Ceylon 3: 203. 1895	http://biodiversitylibrary.org/page/11307037	var. nov.	orange_normal		absent (2014-11-05)	Original material: in Himalaya and Nilgiri Mountains (?) [from protologue]	Not Cynoglossum s. l.; genus uncertain ["Cynoglossum" limense Willd.]	The reference to Moon (Cat. Pl. Ceylon: 12. 1824) is to a misapplication of the name of a S. American plant (Cynoglossum decurrens Ruiz & Pav.) to a Ceylonese taxon.
210	Species	Cynoglossum	-	-	-	-	microcarpum	-	-	-	-		Cynoglossum microcarpum Kern.	Cynoglossum microcarpum	Kern.	1879	in Ber. Naturwiss.-Med. Vereins Innsbruck 1: 109. 1870	http://www.landesmuseum.at/pdf_frei_remote/BERI_1_0097-0121.pdf	spec. nov.	green_normal	http://ipni.org/ipni/idPlantNameSearch.do?id=115210-1	Cynoglossum microcarpum Kern. -- Nov. Pl. Sp. Dec. ii. 13. (IK)	Original material: In regione montana sup. Himalaja. Lahul. det. Jäschke 1869 [from protologue]	[Cynoglossum wallichii G. Don]
951	Species	Cynoglossum	-	-	-	-	microglochin	-	-	-	-		Cynoglossum microglochin Royle ex Benth.	Cynoglossum microglochin	Royle ex Benth.	1836	in Royle, Ill. Bot. Himal. Mts.: 305. 1836	http://biodiversitylibrary.org/page/2913016	spec. nov.	green_bold	http://ipni.org/ipni/idPlantNameSearch.do?id=115211-1	Cynoglossum microglochin Benth. -- Ill. Bot. Himal. Mts. [Royle] 305. (IK)	Original material: Cashmere [from protologue]	accepted
1057	Variety	Cynoglossum	-	-	-	-	microglochin	-	marganum	-	-		Cynoglossum microglochin var. marganum Brand	Cynoglossum microglochin var. marganum	Brand	1921	in Engler, Pflanzenr. 78 (IV.252): 134. 1921	http://biodiversitylibrary.org/page/18697744	var. nov.	green_normal		absent (2014-11-05)	Original material: Kaschmir: Marganpaß, 3000 m ü. M. (Meebold n. 4181, Herb. Breslau) [from protologue]. Presumed holotype: WRSL	[Cynoglossum microglochin Royle ex Benth.]
229	Variety	Cynoglossum	-	-	-	-	microglochin	-	nervosum	-	-	Cynoglossum nervosum Benth. ex C. B. Clarke	Cynoglossum microglochin var. nervosum (Benth. ex C. B. Clarke) Y. J. Nasir	Cynoglossum microglochin var. nervosum	(Benth. ex C. B. Clarke) Y. J. Nasir	1989	in Ali, Fl. Pakistan 191: 163. 1989	http://dx.doi.org/10.5281/zenodo.15188	comb. nov.	green_normal	http://ipni.org/ipni/idPlantNameSearch.do?id=966218-1	Cynoglossum microglochin Benth. var. nervosum (Benth. ex C.B.Clarke) Y.J.Nasir -- Fl. Pakistan 191: 163 (1989):. (IK)		[Cynoglossum microglochin Royle ex Benth.]	See under Cynoglossum petiolatum var. nervosum (Benth. ex C. B. Clarke) Bennet.
1290	Species	Cynoglossum	-	-	-	-	minimum	-	-	-	-	Solenanthus minimus Brand	Cynoglossum minimum (Brand) Greuter & Stier	Cynoglossum minimum	(Brand) Greuter & Stier	2015	in Biodivers. Data J. [hoc loco]. 2015		comb. nov.	green_bold				accepted
1291	Species	Cynoglossum	-	-	-	-	minutiflorum	-	-	-	-		Cynoglossum minutiflorum Greuter & Stier	Cynoglossum minutiflorum	Greuter & Stier	2015	in Biodivers. Data J. [hoc loco]. 2015		nom. nov.	green_bold			Replaced synonym: Lindelofia micrantha Rech. f. & Riedl, non Cynoglossum micranthum Poir.	accepted
1292	Species	Cynoglossum	-	-	-	-	modestum	-	-	-	-	Paracaryum modestum Boiss. & Hausskn.	Cynoglossum modestum (Boiss. & Hausskn.) Greuter & Stier	Cynoglossum modestum	(Boiss. & Hausskn.) Greuter & Stier	2015	in Biodivers. Data J. [hoc loco]. 2015		comb. nov.	green_bold				accepted
952	Species	Cynoglossum	-	-	-	-	modorense	-	-	-	-		Cynoglossum modorense Rech.	Cynoglossum modorense	Rech.	1914	in Allg. Bot. Z. Syst. 20: 22. 1914, pro. hybr.	http://www.biodiversitylibrary.org/page/10195690	hybr. nov. [C. germanicum × C. officinale]	green_bold	http://ipni.org/ipni/idPlantNameSearch.do?id=115212-1	Cynoglossum modorense Rechinger -- Allg. Bot. Z. Syst. 1914, xx. 22, hybr. (IK)	Original material: Ungarn: Kleine Karpathen, bei Modern (1908) [from protologue]	accepted as hybrid
953	Species	Cynoglossum	-	-	-	-	moenchii	-	-	-	-		Cynoglossum moenchii of hort. tic. [Pavia]	Cynoglossum moenchii	of hort. tic. [Pavia]	1801	[Zuccagni, Syn. Pl. 1801: 20. 1801]	http://dx.doi.org/10.5281/zenodo.15434	nom. inval. [nom. nud., fide Grande in Bull. Orto Bot. Regia Univ. Napoli 4: 171. 1913]	grey		absent (2014-11-05)
954	Species	Cynoglossum	-	-	-	-	moenchii	-	-	-	-		Cynoglossum moenchii of "Nocca. Roem. H. Turic." [Zürich]	Cynoglossum moenchii	of "Nocca. Roem. H. Turic." [Zürich]	1840	[Steudel, Nomencl. Bot., ed. 2, 1: 464. 1840]	http://www.biodiversitylibrary.org/page/391688	nom. inval. [pro syn. sub Cynoglossum dioscoridis]	grey	http://ipni.org/ipni/idPlantNameSearch.do?id=115213-1	Cynoglossum moenchii Nocca & Roem. ex Steud. -- Nomencl. Bot. [Steudel], ed. 2. 1: 464. 1840 (IK)
1104	Hybrid	Cynoglossum	-	-	-	-	moeszii	-	-	-	-		Cynoglossum moeszii of Jávorka	Cynoglossum moeszii	of Jávorka	1925	, Magyar Fl.: 842. 1925, pro hybr. <i>Cynoglossum hungaricum</i> x <i>officinale</i>	http://dx.doi.org/10.5281/zenodo.15493	nom. inval. [nom. nud.]	grey		absent (2014-11-05)
211	Species	Cynoglossum	-	-	-	-	molle	-	-	-	-		Cynoglossum molle Phil.	Cynoglossum molle	Phil.	1858	in Linnaea 29: 18. 1858	http://biodiversitylibrary.org/page/115638	spec. nov.	green_normal	http://ipni.org/ipni/idPlantNameSearch.do?id=115214-1	Cynoglossum molle Phil. -- Linnaea 29: 18. 1858 (IK)	Original material: [Chile] Prope Tomé specimina duo in initio antheseos legit orn. Germain [from protologue]. Holotype: SGO (SGO000004031*)	[Cynoglossum creticum Mill.]
213	Species	Cynoglossum	-	-	-	-	mollissimum	-	-	-	-		Cynoglossum mollissimum Lehm.	Cynoglossum mollissimum	Lehm.	1818	, Pl. Asperif. Nucif.: 165. 1818	http://gallica.bnf.fr/ark:/12148/bpt6k98096m/f177.image	spec. nov.	green_normal	http://ipni.org/ipni/idPlantNameSearch.do?id=115215-1	Cynoglossum mollissimum Lehm. -- Pl. Asperif. Nucif. 1: 165. 1818 [Jul-early Sep 1818] (IK)	Original material: in Persiae provincia Djilan (v. s.) [from protologue]. Holotype formerly in B-W (†)	[Cynoglossum apenninum L.]	See Brand (in Engler, Pflanzenr. 78: 154. 1921). See also comments under Cynoglossum gileadense Willd..	Solenanthus mollissimus (Lehm.) DC. & A. DC. 1846
955	Species	Cynoglossum	-	-	-	-	monophlebium	-	-	-	-		Cynoglossum monophlebium Baker	Cynoglossum monophlebium	Baker	1883	in J. Linn. Soc., Bot. 20: 211. 1883	http://biodiversitylibrary.org/page/236783	spec. nov.	green_bold	http://ipni.org/ipni/idPlantNameSearch.do?id=115216-1	Cynoglossum monophlebium Baker -- J. Linn. Soc., Bot. 20: 211. 1883 [1884 publ. 1883] (IK)	Original material: Central Madagascar, Baron 1871! and a monster with fasciated stems three inches broad, Baron 2009! [from protologue]. Lectotype (Miller in Adansonia 27: 122. 2005): Baron 1871, K (K000418909*); isolectotype: P (P00417686*); paralectotype: K (K000418910*)	accepted
216	Species	Cynoglossum	-	-	-	-	montanum	-	-	-	-		Cynoglossum montanum L.	Cynoglossum montanum	L.	1753	, Demonstr. Pl.: 5. 1753	http://gallica.bnf.fr/ark:/12148/bpt6k98436v/f10.image	spec. nov.	green_bold	http://ipni.org/ipni/idPlantNameSearch.do?id=115217-1	Cynoglossum montanum L. -- Demonstr. Pl. 5. 1753 [3 Oct 1753] (IK)	Original material: Cynoglossa media altera, virente folio, rubro flore, montana frigidarum regionum. Col. Ecphr. 1. p. 176. t.. 175 [from protologue]. Lectotype (Lacaita in Bull. Orto Bot. Regia Univ. Napoli 3 : 291. 1913): illustration in Colonna, Ekphrasis: 175. 1616 (http://resolver.sub.uni-goettingen.de/purl?PPN500167109); epitype (Selvi in Taxon 57: 297. 2008): Abruzzo, radure e margini di f…	accepted
220	Species	Cynoglossum	-	-	-	-	montanum	-	-	-	-		Cynoglossum montanum Lam.	Cynoglossum montanum	Lam.	1779	, Fl. Franç. 2: 277. 1779	http://bibdigital.rjb.csic.es/ing/Libro.php?Libro=880&Pagina=285	nom. illeg. [superfl. and homonym]	green_normal		absent (2014-11-05)	Replaced synonym: Cynoglossum apenninum L.	Cynoglossum apenninum L.
226	Subvariety	Cynoglossum	-	-	-	-	montanum	-	-	natolicum	-	Cynoglossum nebrodense var. natolicum Bornm.	Cynoglossum montanum subvar. natolicum (Bornm.) Brand	Cynoglossum montanum subvar. natolicum	(Bornm.) Brand	1921	in Engler, Pflanzenr. 78 (IV.252): 127. 1921	http://biodiversitylibrary.org/page/18697737	comb. & stat. nov. [variety to subvariety]	green_normal		absent (2014-11-05)		[Cynoglossum montanum L.]
219	Variety	Cynoglossum	-	-	-	-	montanum	-	alpinum	-	-		Cynoglossum montanum var. alpinum Brand	Cynoglossum montanum var. alpinum	Brand	1921	in Engler, Pflanzenr. 78 (IV.252): 127. 1921	http://biodiversitylibrary.org/page/18697737	var. nov.	green_normal		absent (2014-11-05)	Original material: Abyssinien: auf allen Alpen von 1300 m bis 3500 m ü. M. (Schimper n. 49). Auf Berg Gunna (Schimper n. 1194 vom 15. Sept. 1863). Ohne nähere Angabe (Schimper n. 227). Galla-Gebiet: Ego (Ellenbeck n. 374a); Hararmaja See (Ellenbeck n. 464); Gara Mulata (Ellenbeck n. 549); Schoa: Sequala (Ellenbeck n. 1656) [from protologue]. Lectotype (Riedl in Linzer Biol. Beitr. 17: 318. 1985, …	Cynoglossum alpinum (Brand) Riedl	The designation of Schimper 1194 (K) as lectotype by Burtt, Notes Roy. Bot. Gard. Edinb. 43: 345. 1986, being later, has no standing.	Cynoglossum alpinum (Brand) Riedl 1985
1058	Variety	Cynoglossum	-	-	-	-	montanum	-	asiaticum	-	-		Cynoglossum montanum var. asiaticum Brand	Cynoglossum montanum var. asiaticum	Brand	1921	in Engler, Pflanzenr. 78 (IV.252): 127. 1921	http://biodiversitylibrary.org/page/18697737	var. nov.	green_normal		absent (2014-11-05)	Original material: In Vorderasien. In Syrien auf dem Libanon und Antilibanon … am Sannin (Ehrenberg; Kneucker n. 124); im Zedernwalde oberhalb Bscherre (Schweinfurth n. 418; Bornmüller n. 12186). … Pisidien (Heldreich n. 661). Lycien: auf dem Berge Elmalu (Bourgeau). Karien: Tmolus (Boissier). Auf dem Ida (Sintenis n. 689). Bithynien: Keschischdagh (Bornmüller n. 5326). Pontus: Trapezunt (C. Koch…	[Cynoglossum montanum L.]
1059	Variety	Cynoglossum	-	-	-	-	montanum	-	latifolium	-	-		Cynoglossum montanum var. latifolium Brand	Cynoglossum montanum	var. latifolium Brand</i	1921	in Engler, Pflanzenr. 78 (IV.252): 128. 1921	http://biodiversitylibrary.org/page/18697738	var. nov.	green_normal		absent (2014-11-05)	Original material: Kurdistan: Mardin: Khurs (Sintenis n. 1053) [from protologue]	[Cynoglossum montanum L.]
214	Variety	Cynoglossum	-	-	-	-	montanum	-	maroccanum	-	-		Cynoglossum montanum var. maroccanum Brand	Cynoglossum montanum var. maroccanum	Brand	1921	in Engler, Pflanzenr. 78 (IV.252): 128. 1921	http://biodiversitylibrary.org/page/18697738	var. nov.	green_normal		absent (2014-11-05)	Original material: Nordwestafrika: Auf dem Atlas und seinen Vorbergen. Marokko: zwischen Mogador und Marokko (Ball). Gebirge im Südwesten der Stadt Marokko (Ibrahim). Djebel Labgurt (Ibrahim). Im Tale Ait Mesun (Ball): Zweifellos … auch ... Algier: Djurdjura, Behni Sahla, Monzaïa usw. [from protologue]	[Cynoglossum dioscoridis Vill.]		Cynoglossum dioscoridis var. maroccanum (Brand) Maire 1931
1060	Variety	Cynoglossum	-	-	-	-	montanum	-	parviflorum	-	-		Cynoglossum montanum var. parviflorum Hayek	Cynoglossum montanum var. parviflorum	Hayek	1928	in Repert Spec. Nov. Regni Veg. Beih. 30(2): 51. 1928	http://dx.doi.org/10.5281/zenodo.15161	nom. nov.	green_normal		absent (2014-11-05)	Replaced synonym: Cynoglossum officinale var. parvifolium Vis., non Cynoglossum montanum var. parvifolium (K. Koch) Brand	Cynoglossum pustulatum subsp. parvifolium (Vis.) Sutorý	A curious case: by inadvertently using the epithet parviflorum instead of the intended, original parvifolium of Visiani, Hayek accidentally created a legitimate replacement name instead of the intended, illegitimate junior homonym.
244	Variety	Cynoglossum	-	-	-	-	montanum	-	parvifolium	-	-	Cynoglossum parvifolium K. Koch	Cynoglossum montanum var. parvifolium (K. Koch) Brand	Cynoglossum montanum var. parvifolium	(K. Koch) Brand	1921	in Engler, Pflanzenr. 78 (IV.252): 128. 1921	http://biodiversitylibrary.org/page/18697738	comb. & stat. nov. [species to variety]	green_normal		absent (2014-11-05)		[Cynoglossum montanum L.]
1031	Subspecies	Cynoglossum	-	-	-	-	montanum	extraeuropaeum	-	-	-		Cynoglossum montanum subsp. extraeuropaeum Brand	Cynoglossum montanum subsp. extraeuropaeum	Brand	1921	in Engler, Pflanzenr. 78 (IV.252): 126. 1921	http://biodiversitylibrary.org/page/18697737	subsp. nov.	green_normal		absent (2014-11-05)	Original material: The almost 40 specimens cited by Brand, under one of the 6 subordinate taxa accepted in the protologue, are all syntypes of the subspecific name. Most are cited under Cynoglossum montanum var. alpinum Brand, Cynoglossum montanum var. asiaticum Brand, Cynoglossum montanum var. latifolium Brand, Cynoglossum montanum var. maroccanum Brand, Cynoglossum nebrodense var. natolicum Bor…	[Cynoglossum montanum L.]
1030	Subspecies	Cynoglossum	-	-	-	-	montanum	linnaeanum	-	-	-		Cynoglossum montanum subsp. linnaeanum Brand	Cynoglossum montanum subsp. linnaeanum	Brand	1921	in Engler, Pflanzenr. 78 (IV.252): 126. 1921	http://biodiversitylibrary.org/page/18697737	subsp. nov.	green_normal		absent (2014-11-05)	More than 20 syntypes cited in the protologue, from peninsular Italy, Croatia, Bosnia, Greece, Hungary, and Caucasia	[Cynoglossum montanum L.]	Even though, from the provenance of the cited specimens, the area given, and particularly the choice of epithet, it is abundantly clear that Brand considers this to be the "typical" subspecies of Cynoglossum montanum, he does not explicitly cite either that name itself nor its previously designated type under that subspecies. Therefore C. montanum subsp. linnaeanum, even though for all events and…
431	Species	Cynoglossum	-	-	-	-	montbretii	-	-	-	-	Mattiastrum montbretii Riedl	Cynoglossum montbretii (Riedl) Greuter & Burdet	Cynoglossum montbretii	(Riedl) Greuter & Burdet	1981	in Willdenowia 11: 35. 1981	http://www.jstor.org/stable/3995788?seq=13	comb. nov.	green_bold	http://ipni.org/ipni/idPlantNameSearch.do?id=908635-1	Cynoglossum montbretii (Riedl) Greuter & Burdet -- Willdenowia 11(1): 35. 1981 (IK)		accepted
221	Species	Cynoglossum	-	-	-	-	morisonii	-	-	-	-		Cynoglossum morisonii DC.	Cynoglossum morisonii	DC.	1846	, Prodr. 10: 155. 1846 <i>('morisoni')</i>	http://biodiversitylibrary.org/page/161836	spec. nov.	orange_normal	http://ipni.org/ipni/idPlantNameSearch.do?id=115218-1	Cynoglossum morisonii DC. -- Prodr. [A. P. de Candolle] 10: 155. 1846 [8 Apr 1846] (IK)	Original material: Amer. bor. in Virginiâ (Mor.), Carolinâ (Ell.), Kentucky (Lehm.), Ohio (Frank!) et Canada (Hook. fl. bor. am. 2. p. 83) … Franck ! pl. exs. un. itin. … Moris. ox. s. 11. t. 30. f. 9 [from protologue]. Syntype: Franck 1898, G-DC (G00205765*)	[Hackelia virginiana (L.) I. M. Johnst.]	The same species as Myosotis virginiana L. (1753; non Cynoglossum virginianum L. 1753), but not published as a replacement name for it. Candolle, in the protologue, considered Myosotis ‘virginica’ L. as doubtfully synonymous. See also comments under Myosotis virginiana L.. Correction of the epithet’s original spelling mandated by ICN Art. 60.12.
1293	Species	Cynoglossum	-	-	-	-	multicaule	-	-	-	-	Mattiastrum multicaule Rech. f. & Riedl	Cynoglossum multicaule (Rech. f. & Riedl) Greuter & Stier	Cynoglossum multicaule	(Rech. f. & Riedl) Greuter & Stier	2015	in Biodivers. Data J. [hoc loco]. 2015		comb. nov.	green_bold				accepted
956	Species	Cynoglossum	-	-	-	-	muricatum	-	-	-	-		Cynoglossum muricatum Thunb.	Cynoglossum muricatum	Thunb.	1794	, Prodr. Pl. Cap.: 34. 1794	http://biodiversitylibrary.org/page/3553156	spec. nov.	orange_normal	http://ipni.org/ipni/idPlantNameSearch.do?id=115219-1	Cynoglossum muricatum Thunb. -- Prodr. Pl. Cap. 1: 34. 1794 (IK)	Original material: [S. Africa] [not indicated in protologue]. Presumable holotype: LD (LD1259844*)	Lithospermum flexuosum Lehm.		Lithospermum flexuosum Lehm. 1818, nom. nov.
184	Species	Cynoglossum	-	-	-	-	myosotoides	-	-	-	-		Cynoglossum myosotoides Labill.	Cynoglossum myosotoides	Labill.	1791	, Icon. Pl. Syr. 2: 6. 1791	http://bibdigital.rjb.csic.es/ing/Libro.php?Libro=4428&Pagina=6	nom. illeg. [superfl.]	green_normal	http://ipni.org/ipni/idPlantNameSearch.do?id=115222-1	Cynoglossum myosotoides Labill. -- Icon. Pl. Syr. 2: 6, t. 2. 1791 [Jul 1791] (IK)	Replaced synonym: Cynoglossum lithospermifolium Lam.	Cynoglossum lithospermifolium Lam.
185	Species	Cynoglossum	-	-	-	-	myosotoides	-	-	-	-		Cynoglossum myosotoides of Schimper	Cynoglossum myosotoides	of Schimper	1846	[Candolle, Prodr. 10: 157. 1846]	http://biodiversitylibrary.org/page/161838	nom. inval. [pro syn. sub Omphalodes rugulosa]	grey	http://ipni.org/ipni/idPlantNameSearch.do?id=115220-1	Cynoglossum myosotoides Schimp. ex DC. -- Prodr. [A. P. de Candolle] 10: 157. 1846 [8 Apr 1846] (IK)
957	Species	Cynoglossum	-	-	-	-	myosotoides	-	-	-	-		Cynoglossum myosotoides of Aucher-Eloy	Cynoglossum myosotoides	of Aucher-Eloy	1846	[Candolle, Prodr. 10: 155. 1846]	http://biodiversitylibrary.org/page/161840	nom. inval. [pro syn. sub Omphalodes hirsuta]	grey	http://ipni.org/ipni/idPlantNameSearch.do?id=115221-1	Cynoglossum myosotoides Aucher ex DC. -- Prodr. [A. P. de Candolle] 10: 159. 1846 [8 Apr 1846] (IK)
222	Species	Cynoglossum	-	-	-	-	nebrodense	-	-	-	-		Cynoglossum nebrodense Guss.	Cynoglossum nebrodense	Guss.	1827	, Fl. Sic. Prodr. 1: 216. 1827	http://books.google.de/books?id=1v8lAQAAMAAJ&dq=prodromus%20gussone&hl=de&pg=PA216#v=onepage&q=prodromus%20gussone&f=false	spec. nov.	green_bold	http://ipni.org/ipni/idPlantNameSearch.do?id=115223-1	Cynoglossum nebrodense Guss. -- Fl. Sic. Prodr. 1: 216. 1827 [Oct-Dec 1827] (IK)	Original material: In sylvis elatioribus montosis; Madonie alle fosse di S. Gandolfo, a Zotta funno, e nella valle della Sciacca [from protologue]. Lectotype (Selvi & Cecchi in Taxon 58: 622. 2009): Madonie alle fosse di S. Gandolfo, 30 giugno, Gussone, herb. siculum, NAP)	accepted		Cynoglossum officinale var. humile Ten. 1831
228	Species	Cynoglossum	-	-	-	-	nebrodense	-	-	-	-		Cynoglossum nebrodense of Jan	Cynoglossum nebrodense	of Jan	1831	, Elench. Pl.: 3. 1831	http://mertzdigital.nybg.org/cdm/ref/collection/p15121coll7/id/107	nom. inval. [nom. nud.]	grey		absent (2014-11-05)			See comments under Cynoglossum gussonei Strobl.
1087	Forma	Cynoglossum	-	-	-	-	nebrodense	-	-	-	luxurians		Cynoglossum nebrodense f. luxurians of Popov	Cynoglossum nebrodense f. luxurians	of Popov	1953	[Komarov, Fl. SSSR 19: 668. 1953]	http://biodiversitylibrary.org/page/30047517	nom. inval. [sine descr. lat., ICN Art. 39.1]	grey		absent (2014-11-05)
224	Variety	Cynoglossum	-	-	-	-	nebrodense	-	areolatum	-	-		Cynoglossum nebrodense var. areolatum Boiss.	Cynoglossum nebrodense var. areolatum	Boiss.	1875	, Fl. Orient. 4: 265. 1875	http://biodiversitylibrary.org/page/18114937	var. nov.	green_normal		absent (2014-11-05)	Original material: in Daghestania prope Schoralo 6000’ (Rupr.!) [from protologue]. Presumed holotype: G-BOIS	[Cynoglossum officinale L.]		Cynoglossum officinale var. areolatum (Boiss.) Kusn. 1913
1061	Variety	Cynoglossum	-	-	-	-	nebrodense	-	natolicum	-	-		Cynoglossum nebrodense var. natolicum Bornm.	Cynoglossum nebrodense var. natolicum	Bornm.	1905	in Mitth. Thüring. Bot. Vereins 20: 40. 1905	http://dx.doi.org/10.5281/zenodo.15226	var. nov.	green_normal		absent (2014-11-05)	Original material: Amasia (Bornm. Exsicc. No. 751), … Tossia (prope Dikmen 10.V.1892, leg. Sintenis; no 5260), … Ineboli in Paphlagonien (prope Ibras 30.iv.1892 leg. Sint. No. 3735) und Güllek-Tepe in Cilicien (leg. Siehe, no. 415) [from protologue]. Original specimens preumably: B, JE; probable isosyntype: Bornmüller, PH (PH00009266)	[Cynoglossum montanum L.]		Cynoglossum montanum subvar. natolicum (Bornm.) Brand 1921
265	Variety	Cynoglossum	-	-	-	-	nebrodense	-	pustulatum	-	-	Cynoglossum pustulatum Boiss.	Cynoglossum nebrodense var. pustulatum (Boiss.) Boiss.	Cynoglossum nebrodense var. pustulatum	(Boiss.) Boiss.	1841	, Voy. Bot. Espagne 2: 434. 1841	http://bibdigital.rjb.csic.es/ing/Libro.php?Libro=353&Pagina=438	stat. nov. [species to variety]	green_normal		absent (2014-11-05)		Cynoglossum pustulatum Boiss.
1032	Subspecies	Cynoglossum	-	-	-	-	nebrodense	lucanum	-	-	-		Cynoglossum nebrodense subsp. lucanum Selvi & Sutorý	Cynoglossum nebrodense subsp. lucanum	Selvi & Sutorý	2012	in Pl. Biosystems [e-publ.] 146: 471. 2012	http://www.tandfonline.com/doi/pdf/10.1080/11263504.2012.667842	subsp. nov.	green_bold	http://ipni.org/ipni/idPlantNameSearch.do?id=77121097-1	Cynoglossum nebrodense Guss. subsp. lucanum Selvi & Sutorý -- Pl. Biosystems 146(2): 471. 2012 [4 Apr 2012] [epublished]	Holotype: Basilicata/Calabria: Calabria III orient. Loc. arenos. lapidos. erectis ad montem Pollino, sol. calcar. 17–1800 m, 13.6.1877. Huter, Porta et Rigo, ex Itinere Italico III, n. 377 (FI); isotype in K; Figure 9 [from protologue]	accepted
266	Subspecies	Cynoglossum	-	-	-	-	nebrodense	pustulatum	-	-	-	Cynoglossum pustulatum Boiss.	Cynoglossum nebrodense subsp. pustulatum (Boiss.) O. Bolòs & Vigo	Cynoglossum nebrodense subsp. pustulatum	(Boiss.) O. Bolòs & Vigo	1995	, Fl. Països Catalans 3: 207. 1995	http://dx.doi.org/10.5281/zenodo.15171	stat. nov. [species via variety to subspecies]	green_normal	http://ipni.org/ipni/idPlantNameSearch.do?id=991237-1	Cynoglossum nebrodense Guss. subsp. pustulatum (Boiss.) O.Bolòs & Vigo -- Fl. Països Catalans 3: 207 (1995):. (IK)		Cynoglossum pustulatum Boiss.
1130	Subspecies	Cynoglossum	-	-	-	-	nebrodense	tenorei	-	-	-		Cynoglossum nebrodense subsp. tenorei Guss. ex Nyman	Cynoglossum nebrodense subsp. tenorei	Guss. ex Nyman	1881	, Consp. Fl. Eur. 3: 521. 1881 <i>('tenorii')</i>	http://www.biodiversitylibrary.org/page/11015665	subsp. nov.	green_normal		absent (2014-11-05)	Original material: C. officinale Ten. – Ital. mer. Sard. [from protologue]	[Cynoglossum montanum L.]	Validated by indirect reference to Tenore’s description of Cynoglossum officinale (Fl. Napol. 3: 180. 1824—1826).
1294	Species	Cynoglossum	-	-	-	-	nebulicola	-	-	-	-	Adelocaryum nebulicola R. R. Mill	Cynoglossum nebulicola (R. R. Mill) Greuter & Stier	Cynoglossum nebulicola	(R. R. Mill) Greuter & Stier	2015	in Biodivers. Data J. [hoc loco]. 2015		comb. nov.	green_bold				accepted
231	Species	Cynoglossum	-	-	-	-	nervosum	-	-	-	-		Cynoglossum nervosum Benth. ex C. B. Clarke	Cynoglossum nervosum	Benth. ex C. B. Clarke	1883	in Hooker, Fl. Brit. India 4: 158. 1883	http://biodiversitylibrary.org/page/38573608	spec. nov.	green_normal	http://ipni.org/ipni/idPlantNameSearch.do?id=115224-1	Cynoglossum nervosum Benth. ex Hook.f. -- Fl. Brit. India [J. D. Hooker] 4(10): 158. 1883 [Jun 1883] (IK)	Original material: Western Himalaya; Kulu, Jalauri Pass, Edgeworth; Pangee, alt. 12,000 ft., Dr. Watt [from protologue]. Lectotype (Kazmi in J. Arnold Arbor. 52: 348. 1971, as "type"): Edgeworth, K	[Cynoglossum microglochin Royle ex Benth.]		Cynoglossum petiolatum var. nervosum (Benth. ex C. B. Clarke) Bennet 1983	Cynoglossum microglochin var. nervosum (Benth. ex C. B. Clarke) Y. J. Nasir 1989
252	Variety	Cynoglossum	-	-	-	-	nervosum	-	petiolatum	-	-	Anchusa petiolata Hook.	Cynoglossum nervosum var. petiolatum (Hook.) Kazmi	Cynoglossum nervosum var. petiolatum	(Hook.) Kazmi	1971	in J. Arnold Arbor. 52: 350. 1971	http://biodiversitylibrary.org/page/11161698	comb. & stat. nov. [species to variety]	green_normal	http://ipni.org/ipni/idPlantNameSearch.do?id=874840-1	Cynoglossum nervosum Benth. ex Hook.f. var. petiolatum (Hook.) Kazmi -- J. Arnold Arbor. 52(2): 350. 1971 (IK)		[Cynoglossum microglochin Royle ex Benth.]	Name legitimate but combination inappropriate under the rules of priority.
1295	Species	Cynoglossum	-	-	-	-	neubaueri	-	-	-	-	Moltkia neubaueri Rech. f.	Cynoglossum neubaueri (Rech. f.) Greuter & Stier	Cynoglossum neubaueri	(Rech. f.) Greuter & Stier	2015	in Biodivers. Data J. [hoc loco]. 2015		comb. nov.	green_bold				accepted
1296	Species	Cynoglossum	-	-	-	-	nigrum	-	-	-	-	Mattiastrum nigrum Riedl	Cynoglossum nigrum (Riedl) Greuter & Stier	Cynoglossum nigrum	(Riedl) Greuter & Stier	2015	in Biodivers. Data J. [hoc loco]. 2015		comb. nov.	green_bold				accepted
232	Species	Cynoglossum	-	-	-	-	nitidum	-	-	-	-		Cynoglossum nitidum Willd.	Cynoglossum nitidum	Willd.	1809	, Enum. Pl.: 181. 1809	http://bibdigital.rjb.csic.es/ing/Libro.php?Libro=1684&Pagina=188	spec. nov.	orange_normal	http://ipni.org/ipni/idPlantNameSearch.do?id=115225-1	Cynoglossum nitidum Willd. -- Enum. Pl. [Willdenow] 1: 181. 1809 [Apr 1809] (IK)	Original material: Omphalodes nitida. Hoffmannsegg. & Link. fl. portug. … t. 25 (http://bibdigital.rjb.csic.es/ing/Libro.php?Libro=344). Habitat in Lusitania [from protologue]. Original specimen: B-W (BW03343020*)	Omphalodes nitida (Willd.) Hoffmanns. & Link	See under Omphalodes nitida (Willd.) Hoffmanns. & Link and Omphalodes lusitanica (L.) Schrank.	Omphalodes nitida (Willd.) Hoffmanns. & Link 1810
233	Species	Cynoglossum	-	-	-	-	nobile	-	-	-	-		Cynoglossum nobile Hook. f.	Cynoglossum nobile	Hook. f.	1858	in Gard. Chron. 1858: 240. 1858	http://www.biodiversitylibrary.org/page/32652187	spec. nov.	orange_normal	http://ipni.org/ipni/idPlantNameSearch.do?id=115226-1	Cynoglossum nobile Hook.f. -- Gard. Chron. 1858(13): 240. [27 Mar 1858] (IK)	Original material: Chatham Islands, east of New Zealand (S. lat 44°) (exemplar mancum) ... exhibited by Mr. Watson, of St. Albann’s, at the last meeting of the Horticultural Society. [from protologue]. Neotype (Heenan & Schönberger in New Zealand J. Bot. 47: 123-124. 2009)): Illustration in Curtis's Bot. Mag. 85: t. 5137. 1859 (http://biodiversitylibrary.org/page/435720). Type specimen: Specimen …	[Myosotidium hortensia (Decne.) Baill.]		Myosotidium nobile (Hook. f.) Hook. 1859
958	Species	Cynoglossum	-	-	-	-	novoguineense	-	-	-	-		Cynoglossum novoguineense Riedl	Cynoglossum novoguineense	Riedl	1990	in Linzer Biol. Beitr. 22: 307. 1990 <i>('nova-guineese')</i>	http://www.landesmuseum.at/pdf_frei_remote/LBB_0022_1_0307-0316.pdf	spec. nov.	green_bold	http://ipni.org/ipni/idPlantNameSearch.do?id=939759-1	Cynoglossum nova-guineense Riedl -- Linzer Biol. Beitr. 22(1): 307 (1990). (IK)	Original material: Papua-Neuguinea: in monte Maneao, 22.6.1956. CRUTTWELL no. 754 (Holotypus, K); in declivibus septentrionalibus montis Dayman in montibus Maneao. 18.5.1953, BRASS no. 22229 (LAE, A) [from protologue]. Holotype: Cruttwell 754, K	accepted
959	Species	Cynoglossum	-	-	-	-	nuttallii	-	-	-	-		Cynoglossum nuttallii Spreng.	Cynoglossum nuttallii	Spreng.	1824	, Syst. Veg. 1: 566. 1824	http://biodiversitylibrary.org/page/6720632	spec. nov.	orange_normal	http://ipni.org/ipni/idPlantNameSearch.do?id=115227-1	Cynoglossum nuttallii Spreng. -- Syst. Veg. (ed. 16) [Sprengel] 1: 565. 1824 [dated 1825; publ. in late 1824] (IK)	Original material: Ad fl. Missuri. (C. pilosum? Nutt.) [from protologue]	[Pectocarya penicillata (Hook. & Arn.) A. DC.]		Pectocarya lateriflora var. nuttallii (Spreng.) Brand 1921
1297	Species	Cynoglossum	-	-	-	-	oblongifolium	-	-	-	-	Rindera oblongifolia Popov	Cynoglossum oblongifolium (Popov) Greuter & Stier	Cynoglossum oblongifolium	(Popov) Greuter & Stier	2015	in Biodivers. Data J. [hoc loco]. 2015		comb. nov.	green_bold				accepted
960	Species	Cynoglossum	-	-	-	-	obtusicalyx	-	-	-	-		Cynoglossum obtusicalyx Retief & A. E. van Wyk	Cynoglossum obtusicalyx	Retief & A. E. van Wyk	1996	in S. African J. Bot. 62: 169. 1996	http://dx.doi.org/10.5281/zenodo.15205	spec. nov.	green_bold	http://ipni.org/ipni/idPlantNameSearch.do?id=990369-1	Cynoglossum obtusicalyx Retief & A.E.van Wyk -- S. African J. Bot. 62(3): 169 (1996). (IK)	Original material: Western Cape Province: 20 km E of Ceres, Renosterveld of hills, locally frequent on S. aspect in steep kloof, 21 October 1958, Acocks 19893 (PRE, holotypus; NBG, isotypus) [from protologue]. Holotype: PRE (PRE0138668-0*); isotype: NBG	accepted
961	Species	Cynoglossum	-	-	-	-	occidentale	-	-	-	-		Cynoglossum occidentale A. Gray	Cynoglossum occidentale	A. Gray	1874	in Proc. Amer. Acad. Arts 10: 58. 1874	http://biodiversitylibrary.org/page/3076804	spec. nov.	orange_bold	http://ipni.org/ipni/idPlantNameSearch.do?id=115228-1	Cynoglossum occidentale A.Gray -- Proc. Amer. Acad. Arts x. (1874) 58. (IK)	Original material: Sierra Nevada, in the north-eastern part of California, Rev. Mr. Burgess, and Sierra County, J. G. Lemmon [from protologue]. Syntypes: GH (GH00096673*), NY (NY00335203*)	Not Cynoglossum s. l.; genus uncertain (species accepted)
1298	Species	Cynoglossum	-	-	-	-	ochroleucum	-	-	-	-	Rindera ochroleuca Kar. & Kir.	Cynoglossum ochroleucum (Kar. & Kir.) Greuter & Stier	Cynoglossum ochroleucum	(Kar. & Kir.) Greuter & Stier	2015	in Biodivers. Data J. [hoc loco]. 2015		comb. nov.	green_bold				accepted
962	Species	Cynoglossum	-	-	-	-	officinale	-	-	-	-		Cynoglossum officinale L.	Cynoglossum officinale	L.	1753	, Sp. Pl.: 134. 1753	http://www.biodiversitylibrary.org/page/358153	spec. nov.	green_bold	http://ipni.org/ipni/idPlantNameSearch.do?id=115233-1	Cynoglossum officinale L. -- Sp. Pl. 1: 134. 1753 [1 May 1753] (IK)	Original material: Cynoglossum foliis ovato-lanceolatis. Hort. Cliff. 47. Cynoglossum majus vulgare. Bauh. Pin. 257. in Europae ruderatis [from protologue]. Lectotype (Verdcourt in Regnum Veg. 127: 40. 1993): Herb. Clifford: 47, Cynoglossum 1 (BM-000557917*)	accepted		Cynoglossum ruderale Salisb. 1796, nom. illeg.
963	Species	Cynoglossum	-	-	-	-	officinale	-	-	-	-		Cynoglossum officinale of Desfontaines	Cynoglossum officinale	of Desfontaines	1798	, Fl. Atlant. 1: 158. 1798	http://biodiversitylibrary.org/page/6098106	[isonym]	grey	http://ipni.org/ipni/idPlantNameSearch.do?id=115230-1	Cynoglossum officinale Desf. -- Fl. Atlant. 1: 158. 1798 (IK)
964	Species	Cynoglossum	-	-	-	-	officinale	-	-	-	-		Cynoglossum officinale of Brotero	Cynoglossum officinale	of Brotero	1804	, Fl. Lusit. 1: 295. 1804	http://www.biodiversitylibrary.org/page/31323521	[isonym]	grey	http://ipni.org/ipni/idPlantNameSearch.do?id=115231-1	Cynoglossum officinale Brot. -- Fl. Lusit. 1: 295. 1804 (IK)
965	Species	Cynoglossum	-	-	-	-	officinale	-	-	-	-		Cynoglossum officinale of Hooker & Arnott	Cynoglossum officinale	of Hooker & Arnott	1833	, Bot. Beechey Voy.: 152. 1833	http://biodiversitylibrary.org/page/404155	[isonym]	grey	http://ipni.org/ipni/idPlantNameSearch.do?id=115229-1	Cynoglossum officinale Hook. & Arn. -- Bot. Beechey Voy. 152. 1833 [Oct 1833] (IK)
966	Species	Cynoglossum	-	-	-	-	officinale	-	-	-	-		Cynoglossum officinale of Willkomm	Cynoglossum officinale	of Willkomm	1852	in Flora 35: 217. 1852	http://biodiversitylibrary.org/page/40337539	[isonym]	grey	http://ipni.org/ipni/idPlantNameSearch.do?id=115232-1	Cynoglossum officinale Willk. -- Flora 35: 217. 1852 (IK)
49	Forma	Cynoglossum	-	-	-	-	officinale	-	-	-	bicolor	Cynoglossum bicolor Willd.	Cynoglossum officinale f. bicolor (Willd.) Asch. & Graebn.	Cynoglossum officinale f. bicolor	(Willd.) Asch. & Graebn.	1899	, Fl. Nordostdeut. Flachl.: 573. 1899	http://bibdigital.rjb.csic.es/ing/Libro.php?Libro=2683&Pagina=586	stat. nov. [species via variety to forma]	green_normal		absent (2014-11-05)		[Cynoglossum officinale L.]
1092	Forma	Cynoglossum	-	-	-	-	officinale	-	-	-	canescens		Cynoglossum officinale f. canescens Domin	Cynoglossum officinale f. canescens	Domin	1903	in Sitzungsber. Königl. Böhm. Ges. Wiss., Math.-Naturwiss. Cl. 1902(58): 34. 1903	http://biodiversitylibrary.org/page/33898126	nom. illeg. [homonym, ICN Art. 53.4]	green_normal		absent (2014-11-05)	Original material: [Czech Republic] Radotín , Karlstein , Srbsko [Domin] [from protologue]	[Cynoglossum officinale L.]
1064	Unranked_IS	Cynoglossum	-	-	-	-	officinale	-	-	-	dentatum		Cynoglossum officinale [unranked] dentatum Lapeyr.	Cynoglossum officinale [unranked] dentatum	Lapeyr.	1813	, Hist. Pl. Pyrénées: 87. 1813	http://books.google.de/books?id=jAkZAAAAYAAJ&dq=hist.abr.%20pl.pyrenees&hl=de&pg=PA87#v=onepage&q=hist.abr.%20pl.pyrenees&f=false	var. nov. [ICN Art. 37.4]	green_normal		absent (2014-11-05)	Original material: au Pic de Gard	[Cynoglossum officinale L.]
144	Forma	Cynoglossum	-	-	-	-	officinale	-	-	-	hybridum	Cynoglossum hybridum Thuill.	Cynoglossum officinale f. hybridum (Thuill.) Brand	Cynoglossum officinale f. hybridum	(Thuill.) Brand	1921	in Engler, Pflanzenr. 78 (IV.252): 118. 1921	http://biodiversitylibrary.org/page/18697728	comb. & stat. nov. [species to forma]	green_normal		absent (2014-11-05)		[Cynoglossum officinale L.]	Brand erroneously cites the basionym from the first edition (1790) of Thuillier’s Flora rather than from the second (1799).
1088	Unranked_IS	Cynoglossum	-	-	-	-	officinale	-	-	-	macranthum		Cynoglossum officinale [unranked] macranthum Opiz	Cynoglossum officinale [unranked] macranthum	Opiz	1839	in Berchtold & al., Oekon.-Techn. Fl. Böhm. 2(2): 156. 1839	http://books.google.de/books?id=sQwoAAAAYAAJ&hl=de&pg=RA1-PA156#v=onepage&q&f=false	infravar. nov.	green_normal		absent (2014-11-05)	Original material: Cynoglossum officinale Kostelecký im Prager gemein. Herbar F. E. Dittrich! in sched.	[Cynoglossum officinale L.]	In this Flora an unconventional system of infravarietal classification is used, with sometimes several hierarchically arranged, unnamed ranks.
1089	Unranked_IS	Cynoglossum	-	-	-	-	officinale	-	-	-	micranthum		Cynoglossum officinale [unranked] micranthum Opiz	Cynoglossum officinale [unranked] micranthum	Opiz	1839	in Berchtold & al., Oekon.-Techn. Fl. Böhm. 2(2): 156. 1839	http://books.google.de/books?id=sQwoAAAAYAAJ&hl=de&pg=RA1-PA156#v=onepage&q&f=false	infravar. nov. [homonym, non Opiz, l.c.: 157]	green_normal		absent (2014-11-05)	Original material: Cynoglossum officinale Ed. Erxleben! im gemeinsch. Herbar Prags	[Cynoglossum officinale L.]	In this Flora an unconventional system of infravarietal classification is used, with sometimes several hierarchically arranged, unnamed ranks. Repetitive use of the same epithet for different but identically characterised taxa, as here, is not uncommon. Only one of these names can be used, in abidance to the decision of a (future?) first reviser (ICN Art. 53.6).
1090	Unranked_IS	Cynoglossum	-	-	-	-	officinale	-	-	-	micranthum		Cynoglossum officinale [unranked] micranthum Opiz	Cynoglossum officinale [unranked] micranthum	Opiz	1839	in Berchtold & al., Oekon.-Techn. Fl. Böhm. 2(2): 157. 1839	http://books.google.de/books?id=sQwoAAAAYAAJ&hl=de&pg=RA1-PA156#v=onepage&q&f=false	infravar. nov. [homonym, non Opiz, l.c.: 156]	green_normal		absent (2014-11-05)	Original material: Opiz! herb. n. 6033 (1810) [from protologue]	[Cynoglossum officinale L.]	In this Flora an unconventional system of infravarietal classification is used, with sometimes several hierarchically arranged, unnamed ranks. Repetitive use of the same epithet for different but identically characterised taxa, as here, is not uncommon. Only one of these names can be used, in abidance to the decision of a (future?) first reviser (ICN Art. 53.6).
1033	Unranked_IS	Cynoglossum	-	-	-	-	officinale	-	-	-	microcarpum		Cynoglossum officinale [unranked] microcarpum Sennen	Cynoglossum officinale [unranked] microcarpum	Sennen	1928	, Diagn. Nouv.: 25. 1936	http://bibdigital.rjb.csic.es/ing/Libro.php?Libro=15&Pagina=26	var. vel subsp. nov.	green_normal		absent (2014-11-05)	Original material: Cerdagne: Estavar, Angoustrine, Val de Llo, etc. 1220–1700 m. environ [from protologue]. Syntype: Sennen 6631; original specimen: Cerdagne, Estavar, 24 Jun 1924, Sennen s.n., PH (PH00009260*)	[Cynoglossum officinale L.]
247	Forma	Cynoglossum	-	-	-	-	officinale	-	-	-	paucisetum	Cynoglossum paucisetum Borbás	Cynoglossum officinale f. paucisetum (Borbás) Jáv.	Cynoglossum officinale f. paucisetum	(Borbás) Jáv.	1925	, Magyar Fl.: 842. 1925	http://dx.doi.org/10.5281/zenodo.15140	comb. & stat. nov. [species to forma]	green_normal		absent (2014-11-05)		[Cynoglossum officinale L.]
1091	Forma	Cynoglossum	-	-	-	-	officinale	-	-	-	viride		Cynoglossum officinale f. viride Domin	Cynoglossum officinale f. viride	Domin	1903	in Sitzungsber. Königl. Böhm. Ges. Wiss., Math.-Naturwiss. Cl. 1902(58): 34. 1903	http://biodiversitylibrary.org/page/33898126	f. nov.	green_normal		absent (2014-11-05)	Original material: [Czech Republic] Strakonice (Velenovský, Veselý), Buschberg bei Liebshausen [Domin] [from protologue]	[Cynoglossum officinale L.]
48	Subvariety	Cynoglossum	-	-	-	-	officinale	-	-	bicolor	-	Cynoglossum bicolor Willd.	Cynoglossum officinale subvar. bicolor (Willd.) Rouy	Cynoglossum officinale subvar. bicolor	(Willd.) Rouy	1908	, Fl. France 10: 339. 1908	http://bibdigital.rjb.csic.es/ing/Libro.php?Libro=872&Pagina=343	stat. nov. [species via variety to subvariety]	green_normal		absent (2014-11-05)		[Cynoglossum officinale L.]
1070	Variety	Cynoglossum	-	-	-	-	officinale	-	albiflorum	-	-		Cynoglossum officinale var. albiflorum Opiz	Cynoglossum officinale var. albiflorum	Opiz	1839	in Berchtold & al., Oekon.-Techn. Fl. Böhm. 2(2): 157. 1839	http://books.google.de/books?id=sQwoAAAAYAAJ&hl=de&pg=RA1-PA156#v=onepage&q&f=false	var. nov.	green_normal		absent (2014-11-05)	Original material: described from Bohemia [book title], no locality given in protologue	[Cynoglossum officinale L.]	For the uppermost infraspecific category used in this work, designated by lower-case Greek letters, the authors occasionally (e.g. in a Note on p. 158), and as it seems consistently, use the term "Abart", which is the 19th Century German equivalent of varietas.
1072	Variety	Cynoglossum	-	-	-	-	officinale	-	angustifolium	-	-		Cynoglossum officinale var. angustifolium Cariot	Cynoglossum officinale var. angustifolium	Cariot	1872	, Étude Fl., ed. 5, 2: 443. 1872 <i>('angustifolia')</i>	http://dx.doi.org/10.5281/zenodo.15207	var. nov.	green_normal		absent (2014-11-05)	Original material: Au-dessus de Couzon, au pied des carriers [from protologue]	[Cynoglossum officinale L.]
225	Variety	Cynoglossum	-	-	-	-	officinale	-	areolatum	-	-	Cynoglossum nebrodense var. areolatum Boiss.	Cynoglossum officinale var. areolatum (Boiss.) Kusn.	Cynoglossum officinale var. areolatum	(Boiss.) Kusn.	1913	in Kuznecov & al., Fl. Caucas. Crit. 4(2): 129. 1913	http://dx.doi.org/10.5281/zenodo.15203	comb. nov.	green_normal		absent (2014-11-05)		[Cynoglossum officinale L.]
47	Variety	Cynoglossum	-	-	-	-	officinale	-	bicolor	-	-	Cynoglossum bicolor Willd.	Cynoglossum officinale var. bicolor (Willd.) Lehm.	Cynoglossum officinale var. bicolor	(Willd.) Lehm.	1818	, Pl. Asperif. Nucif.: 153. 1818	http://gallica.bnf.fr/ark:/12148/bpt6k98096m/f165.image	comb. & stat. nov. [species to variety]	green_normal		absent (2014-11-05)		[Cynoglossum officinale L.]
1065	Variety	Cynoglossum	-	-	-	-	officinale	-	bicolor	-	-		Cynoglossum officinale var. bicolor Cariot	Cynoglossum officinale var. bicolor	Cariot	1872	, Étude Fl., ed. 5, 2: 443. 1872	http://dx.doi.org/10.5281/zenodo.15147	nom. illeg. [homonym]	green_normal		absent (2014-11-05)	Original material: none indicated in protologue	[Cynoglossum officinale L.]
1066	Variety	Cynoglossum	-	-	-	-	officinale	-	canescens	-	-		Cynoglossum officinale var. canescens as ascribed to Tenore	Cynoglossum officinale var. canescens	as ascribed to Tenore	1829	, Fl. Napol. 3: 180. 1824–1829	http://www.ortobotaniconapoli.it/paginadimenu.htm	no name [ICN Art. 35.2]	grey		absent (2014-11-05)			From the typography (italic rather than roman type) and the fact that Tenore further down consistently refers to the taxon as "var. A" it is clear that the words "Canescens. Tomentosum" are here used to describe an unnamed variety. See also comments under Cynoglossum officinale var. minus of Tenore.
1131	Variety	Cynoglossum	-	-	-	-	officinale	-	canescens	-	-		Cynoglossum officinale var. canescens Ten.	Cynoglossum officinale var. canescens	Ten.	1831	, Syll. Pl. Fl. Neapol.: 82. 1831	http://bibdigital.rjb.csic.es/spa/Libro.php?Libro=2563&Pagina=82	var. nov.	green_normal		absent (2014-11-05)	Original material: not specified in protologue	[Cynoglossum officinale L.]	Contrary to the treatment in Tenore’s Flora napolitana, varietal epithets in the Sylloge (if any) are in italics but are set off by a semicolon from the descriptive text. In this case, canescens is the epithet and tomentosum the validating description.
1071	Variety	Cynoglossum	-	-	-	-	officinale	-	collinum	-	-		Cynoglossum officinale var. collinum Vis.	Cynoglossum officinale var. collinum	Vis.	1847	, Fl. Dalmat. 2: 240. 1847	http://dx.doi.org/10.5281/zenodo.15187	var. nov.	green_normal		absent (2014-11-05)	Original material: Icon. SPENN. in NEES gen. pl. xvii. n. 5. Sow.engl. bot. pl. 92. f. 1. MATTH. sopra Diosc. ed. cit. p. 1250 [from protologue] vidi spec. orig. in herb Visianii [Degen 1937 under C. parvifolium (Vis.) Degen, Fl. Veleb. 2: 566. 1937]	[Cynoglossum officinale L.]
257	Variety	Cynoglossum	-	-	-	-	officinale	-	corsicum	-	-		Cynoglossum officinale var. corsicum E. Rev. ex Brand	Cynoglossum officinale var. corsicum	E. Rev. ex Brand	1921	in Engler, Pflanzenr. 78 (IV.252): 118. 1921	http://biodiversitylibrary.org/page/18697728	var. nov.	green_normal		absent (2014-11-05)	Original material: Korsika: Evisa (Reverchon 7./5., 6./7. 85). Im Buchenwalde bei La Fove de Vizzavoni (Kuegler) [from protologue]. Syntypes: Reverchon in Baenitz, Herb. Eur., B, BM, BR, E, FI, FR (FR00360780!, FR00360781!), K, MPU, P (Selvi & Sutorý in Pl. Biosystems 146: 476. 2012). Lectotype (designated here): Fl. Corsica: Evisa, [6 July] 1885, Reverchon in Baenitz, Herbarium europaeum, FR (FR…	[Cynoglossum barbaricinum Arrigoni & Selvi]	Selvi & Sutorý (l.c.) do not consider this name to be validly published. Indeed it is not accompanied by a proper description. Brand writes: Flores ut in C. creticum; fructus ut in C. officinale. We accept this to be an unambiguous reference to the simultaneously published descriptions of the flowers and fruits, respectively, of the two named species.
1076	Variety	Cynoglossum	-	-	-	-	officinale	-	eglochidiatum	-	-		Cynoglossum officinale var. eglochidiatum Domin	Cynoglossum officinale var. eglochidiatum	Domin	1903	in Sitzungsber. Königl. Böhm. Ges. Wiss., Math.-Naturwiss. Cl. 1902(58): 34. 1903	http://biodiversitylibrary.org/page/33898126	var. nov.	green_normal		absent (2014-11-05)	Original material: [Czech Republic] Strakonice (Velenovský, Veselý), Buschberg bei Liebshausen , Radotín , Karlstein , Srbsko [Domin] [from protologue]	[Cynoglossum officinale L.]
1074	Variety	Cynoglossum	-	-	-	-	officinale	-	glochidiatum	-	-		Cynoglossum officinale var. glochidiatum Domin	Cynoglossum officinale var. glochidiatum	Domin	1903	in Sitzungsber. Königl. Böhm. Ges. Wiss., Math.-Naturwiss. Cl. 1902(58): 34. 1903	http://biodiversitylibrary.org/page/33898126	var. nov.	green_normal		absent (2014-11-05)	Original material: [Czech Republic] Laun, Kožov, Vorlík, Kamaik [Domin] [from protologue]	[Cynoglossum officinale L.]
1068	Variety	Cynoglossum	-	-	-	-	officinale	-	humile	-	-		Cynoglossum officinale var. humile Ten.	Cynoglossum officinale var. humile	Ten.	1831	, Succ. Relaz. Viaggio Abruzzo: 50. 1830	http://biodiversitylibrary.org/page/9233414	nom. nov.	green_normal		absent (2014-11-05)	Replaced synonym: Cynoglossum nebrodense Guss.	[Cynoglossum nebrodense Guss.]	For additional information see: Cynoglossum officinale var. minus of Tenore.
1067	Variety	Cynoglossum	-	-	-	-	officinale	-	minus	-	-		Cynoglossum officinale var. minus of Tenore	Cynoglossum officinale var. minus	of Tenore	1829	, Fl. Napol. 3: 180. 1824–1829 <i>('minor')</i>	http://www.ortobotaniconapoli.it/paginadimenu.htm	nom. inval. [nom. nud.]	grey		absent (2014-11-05)			In Tenore’s C. officinale var. ‘minor’ the latter word appears as a true epithet, not as a descriptive term as in the preceding var. A (see comments under Cynoglossum officinale var. canescens as ascribed to Tenore). However, the intended name was not validly publihed because the associated description of Sicilian plants, borrowed from Gussone’s Cynoglossum nebrodense Guss. (Fl. Sic. Prodr. 1: 21…
688	Variety	Cynoglossum	-	-	-	-	officinale	-	montanum	-	-		Cynoglossum officinale var. montanum Moris	Cynoglossum officinale var. montanum	Moris	1859	, Fl. Sardoa 3: 112. 1858–1859	http://biodiversitylibrary.org/page/5765770	nom. illeg. [superfl.]	green_normal		absent (2014-11-05)	Replaced synonym: Cynoglossum sylvaticum Haenke (&#x2261 Cynoglossum officinale var. sylvaticum (Haenke) Willd.)	[Cynoglossum germanicum Jacq.]
237	Variety	Cynoglossum	-	-	-	-	officinale	-	parvifolium	-	-		Cynoglossum officinale var. parvifolium Vis.	Cynoglossum officinale var. parvifolium	Vis.	1847	, Fl. Dalmat. 2: 240. 1847	http://dx.doi.org/10.5281/zenodo.15194	var. nov.	green_normal		absent (2014-11-05)	Original material: in montibus Vellebith [from protologue]. Lectotype (Selvi & Cecchi in Taxon 58: 622. 2009): in mont. Vellebith, Visiani (PAD)	Cynoglossum pustulatum subsp. parvifolium (Vis.) Sutorý		Cynoglossum parvifolium (Vis.) Degen 1937, non K. Koch 1849	Cynoglossum pustulatum subsp. parvifolium (Vis.) Sutorý 1989
1078	Variety	Cynoglossum	-	-	-	-	officinale	-	purpurascens	-	-		Cynoglossum officinale var. purpurascens of Popov	Cynoglossum officinale var. purpurascens	of Popov	1953	[Komarov, Fl. SSSR 19: 672. 1953]	http://biodiversitylibrary.org/page/30047520	nom. inval. [sine descr. lat., ICN Art. 39.1]	grey		absent (2014-11-05)
1069	Variety	Cynoglossum	-	-	-	-	officinale	-	purpureum	-	-		Cynoglossum officinale var. purpureum Opiz	Cynoglossum officinale var. purpureum	Opiz	1839	in Berchtold & al., Oekon.-Techn. Fl. Böhm. 2(2): 156. 1839	http://books.google.de/books?id=sQwoAAAAYAAJ&hl=de&pg=RA1-PA156#v=onepage&q&f=false	nom. illeg. [superfl.]	green_normal		absent (2014-11-05)	Replaced synonym: Cynoglossum bicolor Willd. (&#x2261 Cynoglossum officinale var. bicolor (Willd.) Lehm.)	[Cynoglossum officinale L.]	As to rank, see comment under Cynoglossum officinale var. albiflorum Opiz.
234	Variety	Cynoglossum	-	-	-	-	officinale	-	scabrifolium	-	-		Cynoglossum officinale var. scabrifolium Willk.	Cynoglossum officinale var. scabrifolium	Willk.	1870	in Willkomm & Lange Prodr. Fl. Hispan. 2: 509. 1870 <i>('scabrifolia')</i>	http://biodiversitylibrary.org/page/10958423	var. nov.	green_normal		absent (2014-11-05)	Original material: in Catal. (c. Berga, Lérida. CSTA.!) atque in agro Madrit. (ad casa de Campo, CUT., LGE.! forma albiflora) [from protologue]	[Cynoglossum officinale L.]	The phrase "forma albiflora" is used colloquially (a white-flowered form), not as the epithet in the name of a forma.
1062	Variety	Cynoglossum	-	-	-	-	officinale	-	sempervirens	-	-		Cynoglossum officinale var. sempervirens Roth	Cynoglossum officinale var. sempervirens	Roth	1789	, Tent. Fl. Germ. 2: 218. 1789	http://biodiversitylibrary.org/page/6130290	var. nov.	green_normal		absent (2014-11-05)	Original material: none indicated in protologue	[Cynoglossum officinale L.]
239	Variety	Cynoglossum	-	-	-	-	officinale	-	subglabrum	-	-		Cynoglossum officinale var. subglabrum Mérat	Cynoglossum officinale var. subglabrum	Mérat	1812	, Nouv. Fl. Env. Paris: 73. 1812 <i>('subglaber')</i>	http://gallica.bnf.fr/ark:/12148/bpt6k98456g/f114.image	var. nov.	green_normal		absent (2014-11-05)	Original material: à Saint-Germain-en-Laye, au Val [from protologue]	[Cynoglossum officinale L.]
1063	Variety	Cynoglossum	-	-	-	-	officinale	-	sylvaticum	-	-	Cynoglossum sylvaticum Haenke	Cynoglossum officinale var. sylvaticum (Haenke) Willd.	Cynoglossum officinale var. sylvaticum	(Haenke) Willd.	1798	, Sp. Pl. 1: 760. 1798	http://bibdigital.rjb.csic.es/ing/Libro.php?Libro=3337&Pagina=263	comb. & stat. nov. [species to variety]	green_normal		absent (2014-11-05)		[Cynoglossum germanicum Jacq.]
1075	Variety	Cynoglossum	-	-	-	-	officinale	-	transiens	-	-		Cynoglossum officinale var. transiens of Domin	Cynoglossum officinale var. transiens	of Domin	1903	in Sitzungsber. Königl. Böhm. Ges. Wiss., Math.-Naturwiss. Cl. 1902v: 34. 1903	http://biodiversitylibrary.org/page/33898126	nom. inval. [ICN Art. 26.2]	grey		absent (2014-11-05)			In the protologue, Domin writes: "wobei man die häufigste var. transiens als typische Form anzusehen hat". Even though "typical" in this context, is more likely to mean "characteristic" than "including the type of the species name", we opt for a formalistic approach and consider the name as not validly published.
1073	Variety	Cynoglossum	-	-	-	-	officinale	-	umbrosum	-	-		Cynoglossum officinale var. umbrosum Car.	Cynoglossum officinale var. umbrosum	Car.	1886	in Parlatore, Fl. Ital. 6: 849. 1886	http://bibdigital.rjb.csic.es/ing/Libro.php?Libro=1822&Pagina=849	nom. illeg. [superfl.]	green_normal		absent (2014-11-05)	Replaced synonym: Cynoglossum sylvaticum Haenke (&#x2261 Cynoglossum officinale var. sylvaticum (Haenke) Willd.)	[Cynoglossum germanicum Jacq.]
1132	Variety	Cynoglossum	-	-	-	-	officinale	-	villosum	-	-		Cynoglossum officinale var. villosum Ten.	Cynoglossum officinale var. villosum	Ten.	1831	, Syll. Pl. Fl. Neapol.: 82. 1831	http://bibdigital.rjb.csic.es/spa/Libro.php?Libro=2563&Pagina=82	var. nov.	green_normal		absent (2014-11-05)	Original material: Col. Ecphr. 176. t. 175. in … Aprutii Monte della Stella. Original element: illustration in Colonna, Ekphrasis: 175. 1616 (http://gdz.sub.uni-goettingen.de/dms/load/img/?PPN=PPN500167109&DMDID=DMDLOG_0009&LOGID=LOG_0009&PHYSID=PHYS_0187)	[Cynoglossum montanum L.]	See note under Cynoglossum officinale var. canescens Ten. (1831). In this case, villosum is the epithet and pallide virens the validating description. The illustration in Colonna has become the lectotype of Cynoglossum montanum L..
1077	Variety	Cynoglossum	-	-	-	-	officinale	-	virens	-	-		Cynoglossum officinale var. virens Rouy	Cynoglossum officinale var. virens	Rouy	1908	, Fl. France 10: 339. 1908	http://bibdigital.rjb.csic.es/ing/Libro.php?Libro=872&Pagina=343	nom. illeg. [superfl.]	green_normal		absent (2014-11-05)	Replaced synonym: Cynoglossum sylvaticum Haenke (&#x2261 Cynoglossum officinale var. sylvaticum (Haenke) Willd.)	[Cynoglossum germanicum Jacq.]
687	Variety	Cynoglossum	-	-	-	-	officinale	-	vulgare	-	-		Cynoglossum officinale var. vulgare of Moris	Cynoglossum officinale var. vulgare	of Moris	1859	, Fl. Sardoa 3: 111. 1858–1859	http://biodiversitylibrary.org/page/5765771	nom. inval. [ICN Art. 26.2]	grey		absent (2014-11-05)
1299	Species	Cynoglossum	-	-	-	-	olgae	-	-	-	-	Solenanthus olgae Regel & Smirn.	Cynoglossum olgae (Regel & Smirn.) Greuter & Stier	Cynoglossum olgae	(Regel & Smirn.) Greuter & Stier	2015	in Biodivers. Data J. [hoc loco]. 2015		comb. nov.	green_bold				accepted
240	Species	Cynoglossum	-	-	-	-	omphalodes	-	-	-	-		Cynoglossum omphalodes of Linnaeus	Cynoglossum omphalodes	of Linnaeus	1762	, Sp. Pl., ed. 2: 193. 1762	http://biodiversitylibrary.org/page/11628647	[isonym]	grey	http://ipni.org/ipni/idPlantNameSearch.do?id=115234-1	Cynoglossum omphalodes L. -- Syst. Nat., ed. 10. 2: 914. 1759 [7 Jun 1759] (IK)			The current IPNI citation is in error: Linnaeus in 1759 abbreviated the epithet to "Omphal.". (see Greuter & al. in Taxon 63: 435. 2014)
967	Species	Cynoglossum	-	-	-	-	omphaloides	-	-	-	-		Cynoglossum omphaloides L.	Cynoglossum omphaloides	L.	1753	, Sp. Pl.: 135. 1753	http://www.biodiversitylibrary.org/page/358154	spec. nov.	orange_normal	http://ipni.org/ipni/idPlantNameSearch.do?id=115235-1	Cynoglossum omphaloides L. -- Sp. Pl. 1: 135. 1753 [1 May 1753] (IK)	Original material: Hort. Cliff. 47. Moris. hist. … s. 11. t. 26. f. 3; in Lusitaniae nemorosis [from protologue]. Lectotype (Selvi in Taxon 53: 802. 2004): Herb. Clifford: 47, Cynoglossum 4, BM (BM-000557924*)	Omphalodes omphaloides (‘omphalodes’) (L.) Voss nom. rej. prop.; Omphalodes verna Moench, nom.	For details, see Greuter & al. (in Taxon 63: 435–436. 2014).	Omphalodes verna Moench 1794, nom. cons. prop.	Cynoglossum cheirifolium var. stylosum Brand 1796	Omphalodes omphaloides (L.) Voss 1895, nom. rej. prop.
1300	Species	Cynoglossum	-	-	-	-	oschense	-	-	-	-	Rindera oschensis Popov	Cynoglossum oschense (Popov) Greuter & Stier	Cynoglossum oschense	(Popov) Greuter & Stier	2015	in Biodivers. Data J. [hoc loco]. 2015		comb. nov.	green_bold				accepted
241	Species	Cynoglossum	-	-	-	-	ovatifolium	-	-	-	-		Cynoglossum ovatifolium Griseb.	Cynoglossum ovatifolium	Griseb.	1879	in Abh. Königl. Ges. Wiss. Göttingen 24: 271. 1879	http://resolver.sub.uni-goettingen.de/purl?GDZPPN002019973	spec. nov.	orange_normal	http://ipni.org/ipni/idPlantNameSearch.do?id=115236-1	Cynoglossum ovatifolium Griseb. -- Abh. Königl. Ges. Wiss. Göttingen 24: 271. 1879 (IK)	Original material: T. [Argentinia, Prov. Tucumán], Quebrada de Siambon [from protologue]. Holotype: Lorentz & Hieronymus 1043, GOET (GOET004435*); isotype: CORD (CORD00006105*)	[Hackelia revoluta (Ruiz & Pav.) I. M. Johnst.]
242	Species	Cynoglossum	-	-	-	-	ovatum	-	-	-	-		Cynoglossum ovatum of Moon	Cynoglossum ovatum	of Moon	1824	, Cat. Pl. Ceylon: 12. 1824	http://books.google.de/books?id=OnAIAAAAQAAJ&dq=catalogue%20plants%20ceylon%20moon&hl=de&pg=PA12#v=onepage&q=catalogue%20plants%20ceylon%20moon&f=false	nom. inval. [nom. nud.]	grey	http://ipni.org/ipni/idPlantNameSearch.do?id=115237-1	Cynoglossum ovatum Moon -- Cat. Pl. Ceylon. 12. 1824 (IK)
968	Species	Cynoglossum	-	-	-	-	pallidiflorum	-	-	-	-		Cynoglossum pallidiflorum Grecescu	Cynoglossum pallidiflorum	Grecescu	1898	, Consp. Fl. Roman.: 413. 1898	http://biodiversitylibrary.org/page/10395008	spec. nov.	green_normal	http://ipni.org/ipni/idPlantNameSearch.do?id=115238-1	Cynoglossum pallidiflorum Grecescu -- Consp. Fl. Romaniei 413 (1898). (IK)	Original material: [Romania], Mogoşóea; Comana [from protologue]	[Cynoglossum creticum Mill.]
969	Species	Cynoglossum	-	-	-	-	paniculatum	-	-	-	-		Cynoglossum paniculatum Hook. & Arn.	Cynoglossum paniculatum	Hook. & Arn.	1830	, Bot. Beechey Voy.: 37. 1830	http://www.biodiversitylibrary.org/page/783259	spec. nov.	orange_bold	http://ipni.org/ipni/idPlantNameSearch.do?id=115239-1	Cynoglossum paniculatum Hook. & Arn. -- Bot. Beechey Voy. 37. 1830 [Dec 1830] (IK)	Original material: [Chile], Conception . Mr. Macrae has sent specimens to the Horticultural Society, which he gathered at Murillo Bay in Peru [from protologue]. Syntypes: Conception, Beechey, K (K000573727*); Murillo Bay, Peru, Macrae, K (K000573726*)	Not Cynoglossum s. l.; genus uncertain (species accepted)
42	Forma	Cynoglossum	-	-	-	-	paniculatum	-	-	-	azocartii	Cynoglossum azocartii Phil.	Cynoglossum paniculatum f. azocartii (Phil.) Brand	Cynoglossum paniculatum f. azocartii	(Phil.) Brand	1921	in Engler, Pflanzenr. 78 (IV.252): 137. 1921 <i>('azocarti')</i>	http://www.biodiversitylibrary.org/page/18697747	stat. nov. [species via variety to forma]	orange_normal	http://ipni.org/ipni/idPlantNameSearch.do?id=74324-2	Cynoglossum paniculatum f. azocarti Brand -- Pflanzenr. (Engler) 4, Fam. 252: 137. 1921 (GCI)		Not Cynoglossum s. l.; genus uncertain ["Cynoglossum" paniculatum Hook. & Arn.]
1093	Forma	Cynoglossum	-	-	-	-	paniculatum	-	-	-	philippianum		Cynoglossum paniculatum f. philippianum Brand	Cynoglossum paniculatum f. philippianum	Brand	1921	in Engler, Pflanzenr. 78 (IV.252): 137. 1921	http://www.biodiversitylibrary.org/page/18697747	f. nov.	orange_normal	http://ipni.org/ipni/idPlantNameSearch.do?id=74326-2	Cynoglossum paniculatum f. philippianum Brand -- Pflanzenr. (Engler) 4, Fam. 252: 137. 1921 (GCI)	Original material: Chile: Cordillere von Chillan (Philippi n. 698). Concepcion (Neger). In Gebüschen beim Landgut San Juan (Philippi n. 318) [from protologue]	Not Cynoglossum s. l.; genus uncertain ["Cynoglossum" paniculatum Hook. & Arn.]
41	Variety	Cynoglossum	-	-	-	-	paniculatum	-	azocartii	-	-	Cynoglossum azocartii Phil.	Cynoglossum paniculatum var. azocartii (Phil.) Reiche	Cynoglossum paniculatum var. azocartii	(Phil.) Reiche	1907	in Anales Univ. Chile 121: 249. 1907 <i>('azocarti')</i>	http://dx.doi.org/10.5281/zenodo.15216	comb. & stat. nov. [species to variety]	orange_normal	http://ipni.org/ipni/idPlantNameSearch.do?id=74325-2	Cynoglossum paniculatum var. azocarti Reiche -- Anales Univ. Chile 121: 249. 1907 (GCI)		Not Cynoglossum s. l.; genus uncertain ["Cynoglossum" paniculatum Hook. & Arn.]
434	Species	Cynoglossum	-	-	-	-	paphlagonicum	-	-	-	-	Mattiastrum paphlagonicum Bornm.	Cynoglossum paphlagonicum (Bornm.) Greuter & Burdet	Cynoglossum paphlagonicum	(Bornm.) Greuter & Burdet	1981	in Willdenowia 11: 35. 1981	http://www.jstor.org/stable/3995788?seq=13	comb. nov.	green_bold	http://ipni.org/ipni/idPlantNameSearch.do?id=908636-1	Cynoglossum paphlagonicum (Bornm.) Greuter & Burdet -- Willdenowia 11(1): 35. 1981 (IK)		accepted
1100	Species	Cynoglossum	-	-	-	-	papillosum	-	-	-	-	Echium papillosum Thunb.	Cynoglossum papillosum (Thunb.) Thunb.	Cynoglossum papillosum	(Thunb.) Thunb.	1818	, Fl. Cap. 2: 352. 1820; Fl. Cap., ed. [2]: 162. 1823	http://reader.digitale-sammlungen.de/de/fs1/object/display/bsb10303620_00356.html	comb. nov. [or nom. nov.?]	orange_normal	http://ipni.org/ipni/idPlantNameSearch.do?id=115240-1	Cynoglossum papillosum Thunb. -- Fl. Cap. ii. 352. (IK)	[S. Africa], no original material indicated in protologue. Basionym [or replaced synonym?]: Echium papillosum Thunb. (1818) [tentatively accepted here as being earlier than Echium papillosum Lehm. (1818 (Sep–Oct))]	[Lobostemon glaucophyllus (Jacq.) Buek]	This new combination (or, should Lehmann’s Echium papillosum prove to have priority: replacement name) first appears among a set of Corrigenda in a rather mysterious instruction: "Echium papillosum deleatur & pro Cynoglossum uvineatum legatur: Cynoglossum papillosum." C. uvineatum is a non-existent name, and pro commands the ablative not the accusative case. The only plausible – if conjectural – …
970	Species	Cynoglossum	-	-	-	-	papuanum	-	-	-	-		Cynoglossum papuanum Schltr. ex O. Brand	Cynoglossum papuanum	Schltr. ex O. Brand	1929	in Bot. Jahrb. Syst. 62: 489. 1929	http://dx.doi.org/10.5281/zenodo.15210	spec. nov.	green_bold	http://ipni.org/ipni/idPlantNameSearch.do?id=115241-1	Cynoglossum papuanum Schltr. ex Brand -- Bot. Jahrb. Syst. 62(5): 489. 1929 [15 May 1929] (IK)	Original material: Nordöstl. Neu-Guinea: Saruwaged-Gebirge (KEYSSER no. 22 – Original der Art!) [from protologue]. Holotype perhaps B†	accepted
496	Species	Cynoglossum	-	-	-	-	paracaryum	-	-	-	-		Cynoglossum paracaryum Greuter & Burdet	Cynoglossum paracaryum	Greuter & Burdet	1981	in Willdenowia 11: 35. 1981	http://www.jstor.org/stable/3995788?seq=13	nom. nov.	green_bold	http://ipni.org/ipni/idPlantNameSearch.do?id=907361-1	Cynoglossum paracaryum Greuter & Burdet -- Willdenowia 11(1): 35, nom. nov. 1981 (IK)	Replaced synonym: Omphalodes hirsuta DC., non Cynoglossum hirsutum Thunb.	accepted	For additional information see: Paracaryum hirsutum (DC.) Boiss..
243	Species	Cynoglossum	-	-	-	-	parviflorum	-	-	-	-		Cynoglossum parviflorum K. Krause	Cynoglossum parviflorum	K. Krause	1906	in Bot. Jahrb. Syst. 37: 634. 1906	http://biodiversitylibrary.org/page/13611	spec. nov.	orange_normal	http://ipni.org/ipni/idPlantNameSearch.do?id=115242-1	Cynoglossum parviflorum K.Krause -- Bot. Jahrb. Syst. 37(5): 634. 1906 [30 Oct 1906] (IK)	Original material: Peru: Inter Tarma et La Oroya (Dep. Junin), in saxosis calcareis, 3700–4000 m s.m. (WEBERBAUER n. 2520) [from protologue]	Hackelia parviflora (K. Krause) Brand		Hackelia parviflora (K. Krause) Brand 1931
235	Species	Cynoglossum	-	-	-	-	parvifolium	-	-	-	-	Cynoglossum officinale var. parvifolium Vis.	Cynoglossum parvifolium (Vis.) Degen	Cynoglossum parvifolium	(Vis.) Degen	1937	, Fl. Veleb. 2: 566. 1937	http://dx.doi.org/10.5281/zenodo.15223	nom. illeg. [homonym]	green_normal	http://ipni.org/ipni/idPlantNameSearch.do?id=115244-1	Cynoglossum parvifolium (Vis.) Degen -- Fl. Veleb. ii. 566 (1937), cum descr. ampl. (IK)		Cynoglossum pustulatum subsp. parvifolium (Vis.) Sutorý
245	Species	Cynoglossum	-	-	-	-	parvifolium	-	-	-	-		Cynoglossum parvifolium K. Koch	Cynoglossum parvifolium	K. Koch	1849	in Linnaea 22: 645. 1849	http://www.biodiversitylibrary.org/page/35385008	spec. nov.	green_normal	http://ipni.org/ipni/idPlantNameSearch.do?id=115243-1	Cynoglossum parvifolium K.Koch -- Linnaea 22: 645. 1849 (IK)	Original material: Im pontischen Hochgebirge, im Gaue Pertakrek auf Urgestein, c. 5500' hoch [Koch] [from protologue]. Holotype probably B†	[Cynoglossum montanum L.]		Cynoglossum montanum var. parvifolium (K. Koch) Brand 1921
1099	Species	Cynoglossum	-	-	-	-	patulum	-	-	-	-	Echinospermum patulum Lehm.	Cynoglossum patulum (Lehm.) E. H. L. Krause	Cynoglossum patulum	(Lehm.) E. H. L. Krause	1903	in Sturm, Deutschl. Fl., ed. 2, 11: 33. 1903	http://dx.doi.org/10.5281/zenodo.15206	comb. nov.	orange_normal	http://ipni.org/ipni/idPlantNameSearch.do?id=115245-1	Cynoglossum patulum E.H.L.Krause -- Deutschl. Fl. (Sturm), ed. 2. 11: 33. 1903 (IK)		Lappula patula (Lehm.) Asch. ex Gürke
246	Species	Cynoglossum	-	-	-	-	pauciflorum	-	-	-	-		Cynoglossum pauciflorum Ruiz & Pav.	Cynoglossum pauciflorum	Ruiz & Pav.	1799	, Fl. Peruv. 2: 6. 1799	http://www.biodiversitylibrary.org/page/671394	spec. nov.	orange_normal	http://ipni.org/ipni/idPlantNameSearch.do?id=115246-1	Cynoglossum pauciflorum Ruiz & Pav. -- Fl. Peruv. [Ruiz & Pavon] 2: 6. 1799 (IK)	Original material: in Conceptionis Chile campis et arvis [from protologue]. Original specimen: MA (MA814806*)	[Pectocarya pusilla (A. DC.) A. Gray]
971	Species	Cynoglossum	-	-	-	-	pauciflorum	-	-	-	-		Cynoglossum pauciflorum of Bertero	Cynoglossum pauciflorum	of Bertero	1829	in Mercurio Chileno 13: 610. 1829	http://dx.doi.org/10.5281/zenodo.15190	[isonym]	grey	http://ipni.org/ipni/idPlantNameSearch.do?id=115247-1	Cynoglossum pauciflorum Bertero -- Merc. Chil. (Apr. 1829) 510. (IK)
248	Species	Cynoglossum	-	-	-	-	paucisetum	-	-	-	-		Cynoglossum paucisetum Borbás	Cynoglossum paucisetum	Borbás	1888	in Oesterr. Bot. Z. 38: 44. 1888	http://biodiversitylibrary.org/page/28805593	spec. nov.	green_normal	http://ipni.org/ipni/idPlantNameSearch.do?id=77122502-1	Cynoglossum paucisetum Borbás -- Oesterr. Bot. Z. 38(2): 44. 1888 [Feb 1888]	Original material: In silvaticis montis Büdös Transsilvaniae (Jul. 1878) [from protologue] Lectotype (Sutorý Acta Bot. Hung. 54: 2012): in apertis sylvaticis montis "Büdös" [Büdes Hegy, ca 6 km E of Bixad], ad pagum Bükkszád [Bixad], 21 Jul 1878, BP (BP 564837); isolectotypes: BP (BP564836, BP564835)	[Cynoglossum officinale L.]		Cynoglossum punctatum Borbás ex T. Durand & B. D. Jacks. 1902, nom. illeg.	Cynoglossum officinale f. paucisetum (Borbás) Jáv. 1925
250	Species	Cynoglossum	-	-	-	-	pellucidum	-	-	-	-		Cynoglossum pellucidum Lapeyr.	Cynoglossum pellucidum	Lapeyr.	1818	, Hist. Pl. Pyrenées, Suppl.: 28. 1818	http://bibdigital.rjb.csic.es/ing/Libro.php?Libro=22&Pagina=40	spec. nov.	green_normal	http://ipni.org/ipni/idPlantNameSearch.do?id=115248-1	Cynoglossum pellucidum Lapeyr. -- Hist. Pl. Pyrenées Suppl. 28. (IK)	Original material: M. Marchand l’a trouvée en 1814, sur la Hourquete d’Arreu [from protologue]. Presumed holotype: TLJ (F. Selvi, pers. comm.)	Cynoglossum germanicum subsp. pellucidum (Lapeyr.) Sutorý		Cynoglossum germanicum subsp. pellucidum (Lapeyr.) Sutorý 1988
251	Species	Cynoglossum	-	-	-	-	penicillatum	-	-	-	-		Cynoglossum penicillatum Hook. & Arn.	Cynoglossum penicillatum	Hook. & Arn.	1839	, Bot. Beechey Voy.: 371. 1839	http://biodiversitylibrary.org/page/404432	spec. nov.	orange_normal	http://ipni.org/ipni/idPlantNameSearch.do?id=186350-2	Cynoglossum penicillatum Hook. & Arn. -- Bot. Beechey Voy. 371. 1839 [Jan-May 1839] (GCI)	Original material: [California, Douglas] no further details in protologue. Original specimens: Douglas, E (E00369165), G-DC (G00204665), M (M0174209*), NY (NY 547995*)	Pectocarya penicillata (Hook. & Arn.) A. DC.		Pectocarya penicillata (Hook. & Arn.) A. DC. 1846
1301	Species	Cynoglossum	-	-	-	-	persicum	-	-	-	-	Omphalodes persica Boiss.	Cynoglossum persicum (Boiss.) Greuter & Stier	Cynoglossum persicum	(Boiss.) Greuter & Stier	2015	in Biodivers. Data J. [hoc loco]. 2015		comb. nov.	green_bold				accepted
253	Species	Cynoglossum	-	-	-	-	petiolatum	-	-	-	-	Anchusa petiolata Hook.	Cynoglossum petiolatum (Hook.) A. DC.	Cynoglossum petiolatum	(Hook.) A. DC.	1846	in Candolle, Prodr. 10: 149. 1846	http://www.biodiversitylibrary.org/page/161830	comb. nov.	green_normal	http://ipni.org/ipni/idPlantNameSearch.do?id=115250-1	Cynoglossum petiolatum A.DC. -- Prodr. [A. P. de Candolle] 10: 149. 1846 [8 Apr 1846] (IK)		[Cynoglossum microglochin Royle ex Benth.]
230	Variety	Cynoglossum	-	-	-	-	petiolatum	-	nervosum	-	-	Cynoglossum nervosum Benth. ex C. B. Clarke	Cynoglossum petiolatum var. nervosum (Benth. ex C. B. Clarke) Bennet	Cynoglossum petiolatum var. nervosum	(Benth. ex C. B. Clarke) Bennet	1983	in J. Econ. Taxon. Bot. 4: 592. 1983	http://dx.doi.org/10.5281/zenodo.15156	comb. nov.	green_normal	http://ipni.org/ipni/idPlantNameSearch.do?id=921986-1	Cynoglossum petiolatum A.DC. var. nervosum (Benth. ex Cl.) Bennet -- J. Econ. Taxon. Bot. 4(2): 592 (1983):. (IK)		[Cynoglossum microglochin Royle ex Benth.]	At varietal rank, priority of the epithet nervosum dates already from 1971, when publication of the (inappropriate but legitimate) combination Cynoglossum nervosum var. petiolatum (Hook.) Kazmi established the corresponding autonym. Under ICN Art. 11.6, priority of the two epithets in question is reversed at varietal rank, so that Cynoglossum microglochin var. nervosum (Benth. ex C. B. Clarke) Y.…
1302	Species	Cynoglossum	-	-	-	-	phardycalyx	-	-	-	-		Cynoglossum phardycalyx Greuter & Stier	Cynoglossum phardycalyx	Greuter & Stier	2015	in Biodivers. Data J. [hoc loco]. 2015		nom. nov.	green_bold			Replaced synonym: Paracaryum platycalyx Riedl, non Cynoglossum platycalyx (Riedl) Greuter & Stier	accepted
254	Species	Cynoglossum	-	-	-	-	pictum	-	-	-	-		Cynoglossum pictum Aiton	Cynoglossum pictum	Aiton	1789	, Hortus Kew. 1: 179. 1789	http://www.biodiversitylibrary.org/page/3649937	spec. nov.	green_normal	http://ipni.org/ipni/idPlantNameSearch.do?id=115251-1	Cynoglossum pictum [Soland.] -- Hort. Kew. [W. Aiton] 1: 179. 1789 (IK)	Original material: Nat. of Madeira. Mr. Francis Masson. Introd. 1777 [from protologue]	[Cynoglossum creticum Mill.]		Cynoglossum creticum var. pictum (Aiton) Maire 1934
258	Variety	Cynoglossum	-	-	-	-	pictum	-	corsicum	-	-		Cynoglossum pictum var. corsicum of E. Reverchon	Cynoglossum pictum var. corsicum	of E. Reverchon	1885	[Baenitz, sched. impr. Herb. Eur. a 1885]	http://sesam.senckenberg.de/page/erfassen/grossbild.asp?bild=..%2F..%2Fpictures%2Foriginale%2F32%2F30131.jpg	nom. inval. [nom. nud.]	grey		absent (2014-11-05)			Subsequently validly published in the combination Cynoglossum officinale var. corsicum E. Rev. ex Brand (1921).
1133	Variety	Cynoglossum	-	-	-	-	pictum	-	loreyi	-	-	Cynoglossum loreyi Jord. ex Lange	Cynoglossum pictum var. loreyi (Jord. ex Lange) Nyman	Cynoglossum pictum var. loreyi	(Jord. ex Lange) Nyman	1881	, Consp. Fl. Eur. 3: 521. 1881	http://www.biodiversitylibrary.org/page/11015665	comb. & stat. nov. [species to variety]	green_normal		absent (2014-11-05)		[Cynoglossum dioscoridis Vill.]
256	Variety	Cynoglossum	-	-	-	-	pictum	-	umbrosum	-	-		Cynoglossum pictum var. umbrosum Rouy	Cynoglossum pictum var. umbrosum	Rouy	1884	, Excurs. Bot. Espagne 1883: 17, 45. 1884	http://bibdigital.rjb.csic.es/ing/Libro.php?Libro=607&Pagina=47	var. nov.	green_normal		absent (2014-11-05)	Original material: [Spain, Madrid], dans le parc royal de la Casa de Campo	[Cynoglossum creticum Mill.]	The cited publication is, at least in part, a separately paged preprint, not a reprint as TL-2 suggests. Page 17, with the locality data, also appears in Bull. Soc. Bot. France 31: 73. 1884; but page 45, with the validating description, only in 1888 (l.c. 35: 122).
1134	Subspecies	Cynoglossum	-	-	-	-	pictum	siculum	-	-	-	Cynoglossum siculum Guss.	Cynoglossum pictum var. siculum (Guss.) Nyman	Cynoglossum pictum var. siculum	(Guss.) Nyman	1881	, Consp. Fl. Eur. 3: 521. 1881	http://www.biodiversitylibrary.org/page/11015665	comb. & stat. nov. [species to variety]	green_normal		absent (2014-11-05)		[Cynoglossum creticum Mill.]
259	Species	Cynoglossum	-	-	-	-	pilosum	-	-	-	-		Cynoglossum pilosum of Nuttall	Cynoglossum pilosum	of Nuttall	1818	, Gen. N. Amer. Pl. 1: 114. 1818	http://www.biodiversitylibrary.org/page/20150430	[isonym]	grey	http://ipni.org/ipni/idPlantNameSearch.do?id=74329-2	Cynoglossum pilosum Nutt. -- Gen. N. Amer. Pl. [Nuttall]. 1: 114. 1818 [14 Jul 1818] : misapplied (GCI)			Nuttall’s description under Cynoglossum pilosum? refers to "a mere variety of the Peruvian plant" [i.e., C. pilosum Ruiz & Pav.].
262	Species	Cynoglossum	-	-	-	-	pilosum	-	-	-	-		Cynoglossum pilosum Ruiz & Pav.	Cynoglossum pilosum	Ruiz & Pav.	1799	, Fl. Peruv. 2: 6. 1799	http://www.biodiversitylibrary.org/page/671394	spec. nov.	orange_normal	http://ipni.org/ipni/idPlantNameSearch.do?id=115252-1	Cynoglossum pilosum Ruiz & Pav. -- Fl. Peruv. [Ruiz & Pavon] 2: 6. 1799 (IK)	Original material: ICON. CXI. Fig. b; [Peru], in Cercado et Chancay Provinciis locis aridis versùs Limae et Arnedo tractus [from protologue]. Original illustration: MA archives (http://plants.jstor.org/visual/ma-ajb04-d-0237?s=t)	[Pectocarya lateriflora (Lam.) A. DC.]		Rindera pilosa (Ruiz & Pav.) Roem. &j Schult. 1819	Mattia pilosa (Ruiz & Pav.) G. Don 1837-1838
641	Species	Cynoglossum	-	-	-	-	pindicum	-	-	-	-	Solenanthus pindicus Aldén	Cynoglossum pindicum (Aldén) Greuter & Burdet	Cynoglossum pindicum	(Aldén) Greuter & Burdet	1981	in Willdenowia 11: 35. 1981	http://www.jstor.org/stable/3995788?seq=13	comb. nov.	green_bold	http://ipni.org/ipni/idPlantNameSearch.do?id=908637-1	Cynoglossum pindicum (Aldén) Greuter & Burdet -- Willdenowia 11(1): 35. 1981 (IK)		accepted
609	Species	Cynoglossum	-	-	-	-	pitardianum	-	-	-	-		Cynoglossum pitardianum Greuter & Burdet	Cynoglossum pitardianum	Greuter & Burdet	1981	in Willdenowia 11: 36. 1981	http://www.jstor.org/stable/3995788?seq=14	nom. nov.	green_bold	http://ipni.org/ipni/idPlantNameSearch.do?id=907362-1	Cynoglossum pitardianum Greuter & Burdet -- Willdenowia 11(1): 36, nom. nov. 1981 (IK)	Replaced synonym: Solenanthus atlanticus Pit., non Cynoglossum atlanticum Murb.	accepted
1303	Species	Cynoglossum	-	-	-	-	plantaginifolium	-	-	-	-	Solenanthus plantaginifolius Lipsky	Cynoglossum plantaginifolium (Lipsky) Greuter & Stier	Cynoglossum plantaginifolium	(Lipsky) Greuter & Stier	2015	in Biodivers. Data J. [hoc loco]. 2015		comb. nov.	green_bold				accepted
1304	Species	Cynoglossum	-	-	-	-	platycalyx	-	-	-	-	Lindelofia platycalyx Riedl	Cynoglossum platycalyx (Riedl) Greuter & Stier	Cynoglossum platycalyx	(Riedl) Greuter & Stier	2015	in Biodivers. Data J. [hoc loco]. 2015		comb. nov.	green_bold				accepted
972	Species	Cynoglossum	-	-	-	-	platyphyllum	-	-	-	-		Cynoglossum platyphyllum Klotzsch	Cynoglossum platyphyllum	Klotzsch	1861	in Peters, Naturw. Reise Mossambique 6: 254. 1861	http://www.biodiversitylibrary.org/page/36335939	spec. nov.	orange_normal	http://ipni.org/ipni/idPlantNameSearch.do?id=115254-1	Cynoglossum platyphyllum Klotzsch -- Naturw. Reise Mossambique [Peters] 6(Bot., 1): 254. 1861 (IK)	Original material: [Mozambique], auf der Insel Aujoana [from protologue]	Not Cynoglossum s. l.; genus uncertain ["Cynoglossum" lanceolatum Forssk.]
1305	Species	Cynoglossum	-	-	-	-	polyanthum	-	-	-	-	Mattiastrum polyanthum Rech. f. & Riedl	Cynoglossum polyanthum (Rech. f. & Riedl) Greuter & Stier	Cynoglossum polyanthum	(Rech. f. & Riedl) Greuter & Stier	2015	in Biodivers. Data J. [hoc loco]. 2015		comb. nov.	green_bold				accepted
442	Species	Cynoglossum	-	-	-	-	polycarpum	-	-	-	-	Mattiastrum polycarpum Rech. f.	Cynoglossum polycarpum (Rech. f.) Greuter & Burdet	Cynoglossum polycarpum	(Rech. f.) Greuter & Burdet	1981	in Willdenowia 11: 36. 1981	http://www.jstor.org/stable/3995788?seq=14	comb. nov.	green_bold	http://ipni.org/ipni/idPlantNameSearch.do?id=908638-1	Cynoglossum polycarpum (Rech.f.) Greuter & Burdet -- Willdenowia 11(1): 36. 1981 (IK)		accepted
263	Species	Cynoglossum	-	-	-	-	pringlei	-	-	-	-		Cynoglossum pringlei Greenm.	Cynoglossum pringlei	Greenm.	1904	in Proc. Amer. Acad. Arts 40: 30. 1904	http://www.biodiversitylibrary.org/page/8866804	spec. nov.	orange_normal	http://ipni.org/ipni/idPlantNameSearch.do?id=74330-2	Cynoglossum pringlei Greenm. -- Proc. Amer. Acad. Arts 40: 30. 1904 (GCI)	Original material: MEXICO. State of Mexico: Fultenango Cañon, altitude 2500 m., 9 October, 1902, C. G. Pringle, no. 11,350 (hb. Gr.): "Morelia (Michuacán) et de Moro Leon (Guanajuato)," A. Dugès (hb. Gr., collection of 1893) [from protologue]. Syntype: Pringle 11350, GH (GH00311020*)	Oncaglossum pringlei (Greenm.) Sutorý		Oncaglossum pringlei (Greenm.) Sutorý 2010
264	Species	Cynoglossum	-	-	-	-	prostratum	-	-	-	-		Cynoglossum prostratum Buch.-Ham. ex D. Don	Cynoglossum prostratum	Buch.-Ham. ex D. Don	1825	, Prodr. Fl. Nepal.: 100. 1825	http://biodiversitylibrary.org/page/392997	spec. nov.	orange_normal	http://ipni.org/ipni/idPlantNameSearch.do?id=115256-1	Cynoglossum prostratum Buch.-Ham. ex D.Don -- Prodr. Fl. Nepal. 100. 1825 [26 Jan-1 Feb 1825] (IK)	Original material: [Nepal], ad Baguanpur. Hamilton [from protologue]	[Bothriospermum zeylanicum (J. Jacq.) Druce]
973	Species	Cynoglossum	-	-	-	-	punctatum	-	-	-	-		Cynoglossum punctatum Borbás ex T. Durand & B. D. Jacks.	Cynoglossum punctatum	Borbás ex T. Durand & B. D. Jacks.	1902	, Index Kew., Suppl. 1: 121. 1902	http://biodiversitylibrary.org/page/42393544	nom. illeg. [superfl.]	green_normal	http://www.ipni.org/ipni/idPlantNameSearch.do?id=115257-1	Cynoglossum punctatum Borbás ex T.Durand & B.D.Jacks. -- Index Kew. Suppl. 1: 121. 1902 [Jan-Feb 1902] (IK)	Replaced synonym: Cynoglossum paucisetum Borbás	[Cynoglossum officinale L.]	A (non-correctable) error, later rectified in the "Addenda et Emendanda" (l.c.: 498. 1906).
267	Species	Cynoglossum	-	-	-	-	pustulatum	-	-	-	-		Cynoglossum pustulatum Boiss.	Cynoglossum pustulatum	Boiss.	1838	, Elench. Pl. Nov.: 66. 1838	http://www.biodiversitylibrary.org/page/36310351	spec. nov.	green_bold	http://ipni.org/ipni/idPlantNameSearch.do?id=115258-1	Cynoglossum pustulatum Boiss. -- Elench. Pl. Nov. 66. 1838 [Jun 1838] (IK)	Original material: in umbrosis et pinguibus montium Granatensium, Sierra Tejeda, Sierra Nevada alt. 4000'–6000' [from protologue]. Lectotype (Burdet & al. in Candollea 38: 406. 1983): G (G00177120*); isolectotypes: G (G00177121*, G00177122,* G00177123*)	accepted		Cynoglossum nebrodense var. pustulatum (Boiss.) Boiss. 1841	Cynoglossum nebrodense subsp. pustulatum (Boiss.) O. Bolòs & Vigo 1995
236	Subspecies	Cynoglossum	-	-	-	-	pustulatum	parviflorum	-	-	-	Cynoglossum officinale var. parvifolium Vis.	Cynoglossum pustulatum subsp. parvifolium (Vis.) Sutorý	Cynoglossum pustulatum subsp. parvifolium	(Vis.) Sutorý	1989	in Čas. Morav. Mus. Brne, Vědy Přír. 74: 170. 1989	http://dx.doi.org/10.5281/zenodo.15144	comb. & stat. nov. [variety to subspecies]	green_bold	http://ipni.org/ipni/idPlantNameSearch.do?id=956041-1	Cynoglossum pustulatum Boiss. subsp. parvifolium (Vis.) Sutorý -- Čas. Morav. Muz., Vědy Přir. 74(1–2): 170 (1989):. (IK)		accepted
1034	Subspecies	Cynoglossum	-	-	-	-	pustulatum	soilae	-	-	-		Cynoglossum pustulatum subsp. soilae P. Monts. & Alejandre	Cynoglossum pustulatum subsp. soilae	P. Monts. & Alejandre	2006	in Bull. Soc. Hist. Nat. Toulouse 141(2): 32. 2006	http://dx.doi.org/10.5281/zenodo.15143	subsp. nov.	green_bold	http://ipni.org/ipni/idPlantNameSearch.do?id=77078683-1	Cynoglossum pustulatum Boiss. subsp. soilae P.Monts. & Alejandre -- Bull. Soc. Hist. Nat. Toulouse 141(2): 32. 2006 [2005 publ. 15 Nov 2006]	Original material: Campezo (Alava), Antoñana. in monte Soila. latere orientem versus, in glareosis ad pedem rupes culminis. cum Buxus. Quercus. Fagus rarioque, ad 885m altitudine, UTM WN478269. Leg. J.A. Alejandre & M.J. Escalante, die 10-VI-2004: holotypus JACA 277563R, Isotypo in herb. Alejandre 506/04 [from protologue]	accepted
1306	Species	Cynoglossum	-	-	-	-	pygmaeum	-	-	-	-	Mattiastrum pygmaeum Rech. f.	Cynoglossum pygmaeum (Rech. f.) Greuter & Stier	Cynoglossum pygmaeum	(Rech. f.) Greuter & Stier	2015	in Biodivers. Data J. [hoc loco]. 2015		comb. nov.	green_bold				accepted
275	Species	Cynoglossum	-	-	-	-	racemosum	-	-	-	-		Cynoglossum racemosum Schreb.	Cynoglossum racemosum	Schreb.	1767	in Nova Acta Phys.-Med. Acad. Caes. Leop.-Carol. Nat. Cur. 3: 475. 1767	http://dx.doi.org/10.5281/zenodo.15219	spec. nov.	green_bold	http://ipni.org/ipni/idPlantNameSearch.do?id=115260-1	Cynoglossum racemosum Schreb. -- Nova Acta Phys.-Med. Acad. Caes. Leop.-Carol. Nat. Cur. 3: 475. 1767 (IK)	Original material: Cynoglossum orientale minus, flore campanulato caeruleo. Tourn. cor. 7. in Oriente [from protologue]. Presumed holotype: Tournefort or Gundelsheimer, M; likely isotypes (Mill in Davis, Fl. Turkey 6: 286. 1978, as "type"): herb. Tournefort 657, P-TRF; Cynoglossum angustifolium, "Roestel", B-W (BW03337010*)	accepted	Tournefort’s phrase name from the Corollarium (p. 7, 1707) is cited in the protologue of no less than three Cynoglossum names: Cynoglossum racemosum Schreb. (1767), Cynoglossum emarginatum Lam. (1791) and Cynoglossum angustifolium Willd. (1789). The three specimens used by the authors of these names were likely duplicates of a single gathering made by Tournefort and his companion Gundelsheimer du…	Paracaryum racemosum (Schreb.) Britten 1906	Mattiastrum racemosum (Schreb.) Brand 1915
974	Species	Cynoglossum	-	-	-	-	racemosum	-	-	-	-		Cynoglossum racemosum Roxb.	Cynoglossum racemosum	Roxb.	1824	, Fl. Ind. 2: 6. 1824	http://biodiversitylibrary.org/page/34213511	nom. illeg. [homonym]	orange_normal	http://ipni.org/ipni/idPlantNameSearch.do?id=115261-1	Cynoglossum racemosum Roxb. -- Hort. Bengal. 13 (1814), nomen; Fl. Ind., ed. Carey & Wall., ii. 6 (1824); Fl.Ind., ed. Carey, i. 456 (1832). (IK)	Original material: on rubbish in the vicinity of Calcutta [from protologue]	Not Cynoglossum s. l.; genus uncertain ["Cynoglossum" lanceolatum Forssk.]
1127	Species	Cynoglossum	-	-	-	-	racemosum	-	-	-	-		Cynoglossum racemosum of Roxburgh	Cynoglossum racemosum	of Roxburgh	1814	, Hort. Bengal.: 13. 1814	http://dbooks.bodleian.ox.ac.uk/books/PDFs/590858863.pdf	nom. inval. [nom. nud.]	grey	http://ipni.org/ipni/idPlantNameSearch.do?id=115261-1	Cynoglossum racemosum Roxb. -- Hort. Bengal. 13 (1814), nomen; Fl. Ind., ed. Carey & Wall., ii. 6 (1824); Fl.Ind., ed. Carey, i. 456 (1832). (IK)
975	Species	Cynoglossum	-	-	-	-	ramosissimum	-	-	-	-		Cynoglossum ramosissimum DC.	Cynoglossum ramosissimum	DC.	1846	, Prodr. 10: 152. 1846	http://biodiversitylibrary.org/page/161833	spec. nov.	green_normal		absent (2014-11-05)	Original material: No indication in protologue. If, as conjectured below, this is the result of a slip of the pen (or of memory) of one of the Candolles, the type would be the same as for Cynoglossum hirsutissimum Lehm.	[Cynoglossum hirsutissimum Lehm.]	A mysterious name, not even listed in Buek’s Index. It appears in a note under Cynoglossum leptostachyum DC., a new species, as follows: "An [C. leptostachyum] var. C. ramosissimi sed pubescens nec villoso-hirsutum …" [perhaps a variety of C. r. but pubescent rather than villous-hirsute …]; which, as the words "villoso-hirsutum" diagnose C. ramosissimum against C. leptostachyum, suffices to valid…
1307	Species	Cynoglossum	-	-	-	-	rechingeri	-	-	-	-		Cynoglossum rechingeri Greuter & Stier	Cynoglossum rechingeri	Greuter & Stier	2015	in Biodivers. Data J. [hoc loco]. 2015		nom. nov.	green_bold			Replaced synonym: Mattiastrum formosum Rech. f. & Riedl, non Cynoglossum formosum (R. R. Mill) Greuter & Burdet	accepted
1308	Species	Cynoglossum	-	-	-	-	regelii	-	-	-	-		Cynoglossum regelii Greuter & Stier	Cynoglossum regelii	Greuter & Stier	2015	in Biodivers. Data J. [hoc loco]. 2015		nom. nov.	green_bold			Replaced synonym: Solenanthus hirsutus Regel, non Cynoglossum hirsutum Thunb.	accepted
1309	Species	Cynoglossum	-	-	-	-	regium	-	-	-	-	Symphytum regium S. G. Gmel.	Cynoglossum regium (S. G. Gmel.) Greuter & Stier	Cynoglossum regium	(S. G. Gmel.) Greuter & Stier	2015	in Biodivers. Data J. [hoc loco]. 2015		comb. nov.	green_bold				accepted
976	Species	Cynoglossum	-	-	-	-	remotum	-	-	-	-		Cynoglossum remotum Moench	Cynoglossum remotum	Moench	1794	, Methodus: 419. 1794	http://www.biodiversitylibrary.org/page/449050	nom. illeg. [superfl.]	green_normal	http://ipni.org/ipni/idPlantNameSearch.do?id=115262-1	Cynoglossum remotum Moench -- Methodus (Moench) 419. 1794 [4 May 1794] (IK)	Replaced synonym: Cynoglossum apenninum L.	Cynoglossum apenninum L.
539	Species	Cynoglossum	-	-	-	-	reuteri	-	-	-	-	Paracaryum reuteri Boiss. & Hausskn.	Cynoglossum reuteri (Boiss. & Hausskn.) Greuter & Burdet	Cynoglossum reuteri	(Boiss. & Hausskn.) Greuter & Burdet	1981	in Willdenowia 11: 36. 1981	http://www.jstor.org/stable/3995788?seq=14	comb. nov.	green_bold	http://ipni.org/ipni/idPlantNameSearch.do?id=908639-1	Cynoglossum reuteri (Boiss. & Hausskn.) Greuter & Burdet -- Willdenowia 11(1): 36. 1981 (IK)		accepted
644	Species	Cynoglossum	-	-	-	-	reverchonii	-	-	-	-		Cynoglossum reverchonii of Debeaux	Cynoglossum reverchonii	of Debeaux	1903	[Degen in Magyar Bot. Lapok 2: 311. 1903] <i>('reverchoni')</i>	http://dx.doi.org/10.5281/zenodo.15220	nom. inval. [pro syn. sub Solenanthus reverchonii]	grey	http://ipni.org/ipni/idPlantNameSearch.do?id=115263-1	Cynoglossum reverchonii Debeaux ex Degen -- Magyar Bot. Lapok 1903, ii. 311, in syn. (IK)			The name also appears, without description, on some printed labels of E. Reverchon’s Pl. Espagne No. 1190, collected in Sierra de Castril in 1903 (GH). It was validated as Solenanthus reverchonii Degen.
645	Species	Cynoglossum	-	-	-	-	reverchonii	-	-	-	-	Solenanthus reverchonii Degen	Cynoglossum reverchonii (Degen) Greuter & Burdet	Cynoglossum reverchonii	(Degen) Greuter & Burdet	1981	in Willdenowia 11: 36. 1981	http://www.jstor.org/stable/3995788?seq=14	comb. nov.	green_bold	http://ipni.org/ipni/idPlantNameSearch.do?id=908640-1	Cynoglossum reverchonii (Debeaux ex Degen) Greuter & Burdet -- Willdenowia 11(1): 36. 1981 (IK)		accepted
278	Species	Cynoglossum	-	-	-	-	revolutum	-	-	-	-		Cynoglossum revolutum Ruiz & Pav.	Cynoglossum revolutum	Ruiz & Pav.	1799	, Fl. Peruv. 2: 6. 1799	http://www.biodiversitylibrary.org/page/671394	spec. nov.	orange_normal	http://ipni.org/ipni/idPlantNameSearch.do?id=115264-1	Cynoglossum revolutum Ruiz & Pav. -- Fl. Peruv. [Ruiz & Pavon] 2: 6. 1799 (IK)	Original material: passim in Huassahuassi umbrosis [from protologue]. Original specimen: MA (MA814809*)	Hackelia revoluta (Ruiz & Pav.) I. M. Johnst.		Hackelia revoluta (Ruiz & Pav.) I. M. Johnst. 1923
599	Species	Cynoglossum	-	-	-	-	rindera	-	-	-	-		Cynoglossum rindera of Linnaeus f.	Cynoglossum rindera	of Linnaeus f.	1782	, Suppl. Pl.: 130. 1782	http://www.biodiversitylibrary.org/page/411163	nom. inval. [ICN Art. 36.1(a)]	grey	http://ipni.org/ipni/idPlantNameSearch.do?id=115265-1	Cynoglossum rindera L.f. -- Suppl. Pl. 130. 1782 [1781 publ. Apr 1782] (IK)			Corrected to Cynoglossum laevigatum L. in the errata on page 468.
1135	Species	Cynoglossum	-	-	-	-	rindera	-	-	-	-		Cynoglossum rindera Pallas	Cynoglossum rindera	Pallas	1782	, Fl. Ross. 1(2): 96.1789	http://gallica.bnf.fr/ark:/12148/bpt6k97365x/f97.image	nom. illeg. [superfl.]	green_normal		absent (2014-11-05)	Replaced synonym: Rindera tetraspis Pall.	Cynoglossum tetraspis (Pall.) Greuter & Burdet
977	Species	Cynoglossum	-	-	-	-	ritchiei	-	-	-	-		Cynoglossum ritchiei C. B. Clarke	Cynoglossum ritchiei	C. B. Clarke	1883	in Hooker, Fl. Brit. India 4: 157. 1883	http://www.biodiversitylibrary.org/page/38573607	spec. nov.	green_bold	http://ipni.org/ipni/idPlantNameSearch.do?id=115266-1	Cynoglossum ritchiei C.B.Clarke -- Fl. Brit. India [J. D. Hooker] 4(10): 157. 1883 [Jun 1883] (IK)	Original material: Bombay; Belgaum, Ritchie [from protologue]	accepted
978	Species	Cynoglossum	-	-	-	-	robustum	-	-	-	-		Cynoglossum robustum Hassk.	Cynoglossum robustum	Hassk.	1857	in Acta Soc. Regiae Sci. Indo-Neerl. 1(8): 44. 1856	http://books.google.de/books?id=oUwVAAAAYAAJ&hl=de&pg=RA3-PA44#v=onepage&q&f=false	spec. nov.	green_normal	http://ipni.org/ipni/idPlantNameSearch.do?id=115267-1	Cynoglossum robustum Hassk. -- in Ver. Nat. Ver. Nederl. Ind. i. (1856) 44. (IK)	Original material: in horto Tjipannas [sic!] culta, origine mihi ignota [from protologue]. In a subsequent publication [extract from a letter of Hasskarl dated 6. April 1856, in Verslagen Meded. Afd. Natuurk. Kon. Akad. Wetensch. 5: 94. 1857] this reads, more sensibly: "Teysmann, hortulanus, reperit in Javae orientalis montibus altioribus"	Cynoglossum sp. (species dubia)	From the description, this might well be Cynoglossum amabile Stapf & J. R. Drumm., which for priority reasons it would then threaten to displace.
979	Species	Cynoglossum	-	-	-	-	rochelia	-	-	-	-		Cynoglossum rochelia A. DC.	Cynoglossum rochelia	A. DC.	1846	in Candolle, Prodr. 10: 152. 1846	http://biodiversitylibrary.org/page/161833	spec. nov.	green_bold	http://ipni.org/ipni/idPlantNameSearch.do?id=115268-1	Cynoglossum rochelia A.DC. -- Prodr. [A. P. de Candolle] 10: 152. 1846 [8 Apr 1846] (IK)	Original material: in montibus et campis editioribus Mauritii (Bojer! Bouton!) et Borbonis (Bouton!) nec non ad fretum Bass Novae-Hollandiae [from protologue]. Syntypes: Mauritius, Bojer, G-DC (G00205654*); id., Bouton, G-DC (G00205651*); Réunion, Bouton, G-DC (G00205653*); Détroit de Bass, Urville, G-DC (G00205671*)	accepted
980	Species	Cynoglossum	-	-	-	-	rotatum	-	-	-	-		Cynoglossum rotatum Velen.	Cynoglossum rotatum	Velen.	1892	in Sitzungsber. Königl. Böhm. Ges. Wiss., Math.-Naturwiss. Cl. 1893(37): 48. 1893	http://www.biodiversitylibrary.org/page/35694855	spec. nov.	green_normal	http://ipni.org/ipni/idPlantNameSearch.do?id=115269-1	Cynoglossum rotatum Velen. -- Sitzungsber. Königl. Böhm. Ges. Wiss. (1892) 3. (IK)	Original material: [Bulgaria], in calcareis supra Belledihan legi [Velenovský] a. 1893 [from protologue]	[Cynoglossum montanum L.]	See Sutory in Phytol. Balcan. 14: 255—256. 2008.
119	Species	Cynoglossum	-	-	-	-	rotundum	-	-	-	-	Cynoglossum germanicum subsp. rotundum Sutorý	Cynoglossum rotundum (Sutorý) Landolt	Cynoglossum rotundum	(Sutorý) Landolt	2010	, Fl. Indicativa: 268. 2010	http://dx.doi.org/10.5281/zenodo.15162	comb. & stat. nov. [subspecies to species]	green_normal	http://ipni.org/ipni/idPlantNameSearch.do?id=77113731-1	Cynoglossum rotundum (Sutorý) Landolt -- Fl. Indicativa 268. 2010		Cynoglossum germanicum subsp. rotundum Sutorý
279	Species	Cynoglossum	-	-	-	-	roylei	-	-	-	-		Cynoglossum roylei Wall. ex G. Don	Cynoglossum roylei	Wall. ex G. Don	1838	, Gen. Hist. 4: 356. 1837–1838	http://www.biodiversitylibrary.org/page/18865802	spec. nov.	orange_normal	http://ipni.org/ipni/idPlantNameSearch.do?id=115271-1	Cynoglossum roylei Wall. & G.Don -- Gen. Hist. iv. 356 (1837), descr. (IK)	Original material: Wall. cat. no. 917; H. [in hothouse]; on Choor Mount [from protologue]	[Hackelia uncinata (Royle ex Benth.) C. E. C. Fischer]
280	Species	Cynoglossum	-	-	-	-	roylei	-	-	-	-		Cynoglossum roylei of Wallich	Cynoglossum roylei	of Wallich	1829	, Numer. List: 26. 1829	http://biodiversitylibrary.org/page/1480979	nom. inval. [nom. nud.]	grey	http://ipni.org/ipni/idPlantNameSearch.do?id=115270-1	Cynoglossum roylei Wall. -- Numer. List [Wallich] n. 917. 1829 (IK)
981	Species	Cynoglossum	-	-	-	-	ruderale	-	-	-	-		Cynoglossum ruderale Salisb.	Cynoglossum ruderale	Salisb.	1796	, Prodr. Stirp. Chap. Allerton: 116. 1796	http://biodiversitylibrary.org/page/1485086	nom. illeg. [superfl.]	green_normal	http://ipni.org/ipni/idPlantNameSearch.do?id=115272-1	Cynoglossum ruderale Salisb. -- Prodr. Stirp. Chap. Allerton 116. 1796 [Nov-Dec 1796] (IK)	Replaced synonym: Cynoglossum officinale L.	Cynoglossum officinale L.
281	Species	Cynoglossum	-	-	-	-	rugosum	-	-	-	-		Cynoglossum rugosum Sestini ex Roem. & Schult.	Cynoglossum rugosum	Sestini ex Roem. & Schult.	1819	, Syst. Veg. 4: 764. 1819	http://biodiversitylibrary.org/page/770078	spec. nov.	orange_normal	http://ipni.org/ipni/idPlantNameSearch.do?id=115273-1	Cynoglossum rugosum Sestini ex Roem. & Schult. -- Syst. Veg., ed. 15 bis [Roemer & Schultes] 4: 764. 1819 (IK)	Original material: Herb. Willd. MSS. In Galatia. Sestini [from protologue]; Holotype: B-W (B-W03336010*); Isotype: HAL (HAL0108237*)	[Moltkia coerulea (Willd.) Lehm.]
541	Species	Cynoglossum	-	-	-	-	rugulosum	-	-	-	-	Omphalodes rugulosa DC.	Cynoglossum rugulosum (DC.) Greuter & Burdet	Cynoglossum rugulosum	(DC.) Greuter & Burdet	1981	in Willdenowia 11: 36. 1981	http://www.jstor.org/stable/3995788?seq=14	comb. nov.	green_bold	http://ipni.org/ipni/idPlantNameSearch.do?id=908641-1	Cynoglossum rugulosum (DC.) Greuter & Burdet -- Willdenowia 11(1): 36. 1981 (IK)		accepted
982	Species	Cynoglossum	-	-	-	-	rupestre	-	-	-	-		Cynoglossum rupestre of Hans	Cynoglossum rupestre	of Hans	1921	[Brand in Engler, Pflanzenr. 78 (IV.252): 134. 1921]	http://www.biodiversitylibrary.org/page/18697744	nom. inval. [not accepted, ICN Art. 36.1(a)]	grey	http://ipni.org/ipni/idPlantNameSearch.do?id=115274-1	Cynoglossum rupestre Hans ex Brand -- Pflanzenr. (Engler) Borrag.-Cynogloss. 134 (1921), in obs. (IK)
580	Species	Cynoglossum	-	-	-	-	sabirense	-	-	-	-	Paracynoglossum sabirense R. R. Mill & A. G. Mill.	Cynoglossum sabirense (R. R. Mill & A. G. Mill.) J. R. I. Wood	Cynoglossum sabirense	(R. R. Mill & A. G. Mill.) J. R. I. Wood	1997	, Handb. Yemen Fl.: 241. 1997	http://dx.doi.org/10.5281/zenodo.15209	comb. nov.	orange_bold	http://ipni.org/ipni/idPlantNameSearch.do?id=997303-1	Cynoglossum sabirense (R.R.Mill & A.G.Mill.) J.R.I.Wood -- Handbook Yemen Fl. 241 (1997):. (IK)		Not Cynoglossum s. l.; genus uncertain (species accepted)
762	Hybrid	Cynoglossum	-	-	-	-	salesianorum	-	-	-	-		Cynoglossum salesianorum of Sennen	Cynoglossum salesianorum	of Sennen	1918	in Butl. Inst. Catalana Hist. Nat. 18: 176. 1918, pro hybr.	http://biodiversitylibrary.org/page/30317573	nom. inval. [nom. nud.]	grey	http://ipni.org/ipni/idPlantNameSearch.do?id=115275-1	Cynoglossum salesianorum Sennen -- Butl. Inst. Catalana Hist. Nat. 1918, xviii. 176, nomen, hybr. (IK)
983	Species	Cynoglossum	-	-	-	-	salesianorum	-	-	-	-		Cynoglossum salesianorum Sennen	Cynoglossum salesianorum	Sennen	1930	in Bol. Soc. Ibér. Ci. Nat. 29: 75. 1930, pro hybr.	http://bibdigital.rjb.csic.es/ing/Libro.php?Libro=1109&Pagina=76	hybr. nov. [C. cheirifolium × C. creticum)	green_bold	http://ipni.org/ipni/idPlantNameSearch.do?id=115276-1	Cynoglossum salesianorum Sennen & Sennen -- Bol. Soc. Iber. 1930, xxix. 75, descr. (IK)	Original material: [Sennen, Pl. Espagne] No. 3116. Barcelone, coteaux de Vallcarca, sur le calcaire, inter parentes [from protologue]. Syntype: MPU (MPU019684*)	accepted as hybrid	According to Aizpuru (in Castroviejo, Fl. Iber. 11: 463. 2012) the name already appears, as nom. nud., in Butl. Inst. Catalana Hist. Nat. 18: 176. 1918.
984	Species	Cynoglossum	-	-	-	-	scabrum	-	-	-	-		Cynoglossum scabrum Opiz	Cynoglossum scabrum	Opiz	1839	in Berchtold & al., Oekon.-Techn. Fl. Böhm. 2(2): 160. 1839	http://books.google.de/books?id=sQwoAAAAYAAJ&hl=de&pg=RA1-PA160#v=onepage&q&f=false	spec. nov.	green_normal		absent (2014-11-05)	Original material: in Böheim [Bohemia] (nach Römer und Schultes S. Mert. und Koch Deut. Flora 2. p. 68.) [from protologue]	[Cynoglossum germanicum Jacq.]	Appears as an unnumbered entry preceded by the sign +, after the numbered entry Cynoglos[s]um montanum; but, as shown by other, parallel examples in the same work, it is nevertheless considered a species, not an infraspecific taxon subordinate to the latter. The inclusion, in synonymy, of the names C. sylvaticum (ascribed to Besser) and C. haenkei Schult. does not make C. scabrum illegitimate, be…
647	Species	Cynoglossum	-	-	-	-	scardicum	-	-	-	-	Solenanthus scardicus Bornm.	Cynoglossum scardicum (Bornm.) Greuter & Burdet	Cynoglossum scardicum	(Bornm.) Greuter & Burdet	1981	in Willdenowia 11: 36. 1981	http://www.jstor.org/stable/3995788?seq=14	comb. nov.	green_bold	http://ipni.org/ipni/idPlantNameSearch.do?id=908642-1	Cynoglossum scardicum (Bornm.) Greuter & Burdet -- Willdenowia 11(1): 36. 1981 (IK)		accepted
9	Species	Cynoglossum	-	-	-	-	schlagintweitii	-	-	-	-		Cynoglossum schlagintweitii of Kazmi	Cynoglossum schlagintweitii	of Kazmi	1971	in J. Arnold Arbor. 52: 352. 1971 [Apr]	http://biodiversitylibrary.org/page/11161700	[isonym]	grey	http://ipni.org/ipni/idPlantNameSearch.do?id=115278-1	Cynoglossum schlagintweitii (Brand) Kazmi -- J. Arnold Arbor. 52(2): 352 (Apr. 1971). (IK)
10	Species	Cynoglossum	-	-	-	-	schlagintweitii	-	-	-	-	Adelocaryum schlagintweitii Brand	Cynoglossum schlagintweitii (Brand) Riedl	Cynoglossum schlagintweitii	(Brand) Riedl	1971	in Oesterr. Bot. Z. 119: 70. 1971 [Febr]	http://www.springerlink.com/content/m7234p5642334370/fulltext.pdf	comb. nov.	green_bold	http://ipni.org/ipni/idPlantNameSearch.do?id=115277-1	Cynoglossum schlagintweitii (Brand) Riedl -- Oesterr. Bot. Z. 119(1-3): 70. 1971 (IK)		accepted
402	Species	Cynoglossum	-	-	-	-	schlumbergeri	-	-	-	-	Mattia schlumbergeri Boiss.	Cynoglossum schlumbergeri (Boiss.) Greuter & Burdet	Cynoglossum schlumbergeri	(Boiss.) Greuter & Burdet	1981	in Willdenowia 11: 36. 1981	http://www.jstor.org/stable/3995788?seq=14	comb. nov.	green_bold	http://ipni.org/ipni/idPlantNameSearch.do?id=908643-1	Cynoglossum schlumbergeri (Boiss.) Greuter & Burdet -- Willdenowia 11(1): 36. 1981 (IK)		accepted
282	Species	Cynoglossum	-	-	-	-	scorpioides	-	-	-	-		Cynoglossum scorpioides Haenke	Cynoglossum scorpioides	Haenke	1787	in Jacquin, Collectanea 2: 3. 1787	http://bibdigital.rjb.csic.es/ing/Libro.php?Libro=2806&Pagina=3	spec. nov.	orange_normal	http://ipni.org/ipni/idPlantNameSearch.do?id=115279-1	Cynoglossum scorpioides Haenke -- in Jacq. Coll. ii. 3. (IK)	Original material: in horto Baumgarten dicto Praga Bohemorum metropoli non procul, si colles ad dextram salutaveris: frequentissima vero in nemoribus ad ripas Albis prope trajectum Stephan Ueberfuhr, atque ad Moldavae cum Albi unionem supra Melnick regiam urbem: nec uspiam alibi visam [from protologue]. Lectotype (Kirschner & al. in Preslia 79: 344. 2007): Cynoglossum scorpioides, Bohemia, in vic…	Memoremea scorpioides (Haenke) Otero & al.		Memoremea scorpioides (Haenke) Otero & al. 2014
985	Species	Cynoglossum	-	-	-	-	semnanicum	-	-	-	-		Cynoglossum semnanicum Khat.	Cynoglossum semnanicum	Khat.	1999	in Iranian J. Bot. 8: 2. 1999	http://dx.doi.org/10.5281/zenodo.15184	spec. nov.	green_bold	http://ipni.org/ipni/idPlantNameSearch.do?id=1010797-1	Cynoglossum semnanicum Khat. -- Iranian J. Bot. 8(1): 2 (1999). (IK)	Original material: Semnan, ca. 50 km N. of Semnan, between Sheli and Hikuh villages, 2400 m, Assadi and Mozaffarian 40638 (holotypus TARI) [from protologue]	accepted
669	Species	Cynoglossum	-	-	-	-	seravschanicum	-	-	-	-	Trachelanthus seravschanicus B. Fedtsch.	Cynoglossum seravschanicum (B. Fedtsch.) Popov	Cynoglossum seravschanicum	(B. Fedtsch.) Popov	1916	in Korovin & al., Descr. Pl. Nov. Turkestan.: 64. 1916	http://dx.doi.org/10.5281/zenodo.15139	comb. nov.	green_bold	http://ipni.org/ipni/idPlantNameSearch.do?id=115280-1	Cynoglossum seravschanicum Popov -- Descr. Pl. Nov. Turkestan. [Korovin, Kultiasow & Popov] 64. 1916 (IK)		accepted
986	Species	Cynoglossum	-	-	-	-	sessiliflorum	-	-	-	-		Cynoglossum sessiliflorum of Poeppig	Cynoglossum sessiliflorum	of Poeppig	1846	[Candolle, Prodr. 10: 133. 1846]	http://biodiversitylibrary.org/page/161814	nom. inval. [pro syn. sub Eritrichium sessiliflorum]	grey	http://ipni.org/ipni/idPlantNameSearch.do?id=115281-1	Cynoglossum sessiliflorum Poepp. ex DC. -- Prodr. [A. P. de Candolle] 10: 133. 1846 [8 Apr 1846] (IK)
1310	Species	Cynoglossum	-	-	-	-	sessiliflorum	-	-	-	-	Mattiastrum sessiliflorum Rech. f. & Riedl	Cynoglossum sessiliflorum (Rech. f. & Riedl) Greuter & Stier	Cynoglossum sessiliflorum	(Rech. f. & Riedl) Greuter & Stier	2015	in Biodivers. Data J. [hoc loco]. 2015		comb. nov.	green_bold				accepted
283	Species	Cynoglossum	-	-	-	-	sessilifolium	-	-	-	-		Cynoglossum sessilifolium of Poeppig	Cynoglossum sessilifolium	of Poeppig	1910	[Reiche, Fl. Chile 5: 212. 1910]	http://flora.huh.harvard.edu/FloraData/060/PDF/V05/Volume5-Allocarya.pdf	nom. inval. [pro syn. sub Allocarya procumbens]	grey	http://ipni.org/ipni/idPlantNameSearch.do?id=115282-1	Cynoglossum sessilifolium Poepp. ex Reiche -- Fl. Chile [Reiche] v. 212 (1910). (IK)
553	Species	Cynoglossum	-	-	-	-	shepardii	-	-	-	-	Paracaryum shepardii Post & Beauverd	Cynoglossum shepardii (Post & Beauverd) Greuter & Burdet	Cynoglossum shepardii	(Post & Beauverd) Greuter & Burdet	1981	in Willdenowia 11: 36. 1981	http://www.jstor.org/stable/3995788?seq=14	comb. nov.	green_bold	http://ipni.org/ipni/idPlantNameSearch.do?id=908644-1	Cynoglossum shepardii (Post & Beauverd) Greuter & Burdet -- Willdenowia 11(1): 36. 1981 (IK)		accepted
285	Species	Cynoglossum	-	-	-	-	siculum	-	-	-	-		Cynoglossum siculum Guss.	Cynoglossum siculum	Guss.	1832	, Fl. Sic. Prodr., Suppl.: 52. 1832	http://sapienzadigitallibrary.uniroma1.it/identifier/RMSBV_00000074	spec. nov.	green_normal	http://ipni.org/ipni/idPlantNameSearch.do?id=115283-1	Cynoglossum siculum Guss. -- Fl. Sic. Prodr. Suppl.(1): 52. 1832 (IK)	Original material: In apricis cultis montosis; Palermo al Caputo (Gasparrini). Aprili, Martio [from protologue]. Lectotype (Selvi & Cecchi in Taxon 58: 622. 2009): Palermo al Caputo, Gussone, herb. siculum, NAP	[Cynoglossum creticum Mill.]		Cynoglossum pictum var. siculum (Guss.) Nyman 1881	Cynoglossum creticum var. siculum (Guss.) Brand 1921
555	Species	Cynoglossum	-	-	-	-	sintenisii	-	-	-	-	Paracaryum sintenisii Hausskn. ex Bornm.	Cynoglossum sintenisii (Hausskn. ex Bornm.) Greuter & Burdet	Cynoglossum sintenisii	(Hausskn. ex Bornm.) Greuter & Burdet	1981	in Willdenowia 11: 36. 1981	http://www.jstor.org/stable/3995788?seq=14	comb. nov.	green_bold	http://ipni.org/ipni/idPlantNameSearch.do?id=908645-1	Cynoglossum sintenisii (Bornm.) Greuter & Burdet -- Willdenowia 11(1): 36. 1981 (IK)		accepted
987	Species	Cynoglossum	-	-	-	-	spelaeum	-	-	-	-		Cynoglossum spelaeum Hilliard & B. L. Burtt	Cynoglossum spelaeum	Hilliard & B. L. Burtt	1979	in Notes Roy. Bot. Gard. Edinburgh 37: 287. 1979	http://dx.doi.org/10.5281/zenodo.15195	spec. nov.	orange_bold	http://ipni.org/ipni/idPlantNameSearch.do?id=115284-1	Cynoglossum spelaeum Hilliard & B.L.Burtt -- Notes Roy. Bot. Gard. Edinburgh 37(2): 287. 1979 (IK)	Original material: Natal. Underberg distr., cobham Forest Reserve, Polele valley, in loose sandy soil at edge of overhang, flowers white, 20 iii 1977, Hilliard & Burtt 9728 (holo, E; iso. NU) [+ numerous paratypes]. Isotypes: K (K000418899*), NU (NU0016515-0*), PRE (PRE0659059-0*, PRE0724426-0*)	Not Cynoglossum s. l.; genus uncertain (species accepted)
988	Species	Cynoglossum	-	-	-	-	sphacioticum	-	-	-	-		Cynoglossum sphacioticum Boiss. & Heldr.	Cynoglossum sphacioticum	Boiss. & Heldr.	1849	in Boissier, Diagn. Pl. Orient. 11: 125. 1849	http://bibdigital.rjb.csic.es/ing/Libro.php?Libro=1398&Pagina=130	spec. nov.	green_bold	http://ipni.org/ipni/idPlantNameSearch.do?id=115285-1	Cynoglossum sphacioticum Boiss. & Heldr. -- Diagn. Pl. Orient. ser. 1, 11: 125. 1849 [Mar-Apr 1849] (IK)	Original material: rarò in summo vertice Stravropodia montium Sphacioticorum alt. 7000’, [Heldreich] [from protologue]. Lectotype (Strid, Mountain F. Greece 2: 59. 1991): G-BOIS (G00150523); isolectotypes: BM, G (G00177119*), GOET (GOET005802*)	accepted
288	Species	Cynoglossum	-	-	-	-	stamineum	-	-	-	-		Cynoglossum stamineum Desf.	Cynoglossum stamineum	Desf.	1807	in Ann. Mus. Natl. Hist. Nat. 10: 431. 1807	https://archive.org/stream/choixdeplantesd00aubrgoog#page/n35/mode/2up	spec. nov.	green_bold	http://ipni.org/ipni/idPlantNameSearch.do?id=115286-1	Cynoglossum stamineum Desf. -- Ann. Mus. Natl. Hist. Nat. x. (1807) 431. (IK)	Original material: Elle croît naturellement en Cappadoce, et M. de Labillardière l’a aussi observée en Syrie [+ plate 36, reproducing Aubriet’s vellum painting of Cynoglossum orientale, vulgari simile, flore minimo, longis staminibus donatum of Tournefort (Coroll.: 7. 1703)] [from protologue]. Lectotype (Mill in Davis, Fl. Turkey 6: 304. 1978, as "holotype": sheet 654, P-TRF	accepted	See also Solenanthus dubius Fisch. & C. A. Mey..	Mattia staminea (Desf.) Roem. & Schult. 1819	Solenanthus tournefortii DC. 1846, nom. illeg.	Solenanthus stamineus (Desf.) Wettst. 1885
293	Species	Cynoglossum	-	-	-	-	stamineum	-	-	-	-		Cynoglossum stamineum of Marschall von Bieberstein	Cynoglossum stamineum	of Marschall von Bieberstein	1820	, Fl. Taur.-Caucas. 3: 127. 1819–1820	http://biodiversitylibrary.org/page/11270100	[isonym]	grey	http://ipni.org/ipni/idPlantNameSearch.do?id=115287-1	Cynoglossum stamineum M.Bieb. -- Fl. Taur.-Caucas. 3: 127. [Dec 1819 or early 1820] (IK)			See also Solenanthus dubius Fisch. & C. A. Mey..
989	Species	Cynoglossum	-	-	-	-	stellulatum	-	-	-	-		Cynoglossum stellulatum of Wallich	Cynoglossum stellulatum	of Wallich	1829	, Numer. List: 26. 1829	http://biodiversitylibrary.org/page/1480979	nom. inval. [nom. nud.]	grey	http://ipni.org/ipni/idPlantNameSearch.do?id=115288-1	Cynoglossum stellulatum Wall. -- Numer. List [Wallich] n. 924. 1829 (IK)
559	Species	Cynoglossum	-	-	-	-	stenolophum	-	-	-	-	Paracaryum stenolophum Boiss. & Balansa	Cynoglossum stenolophum (Boiss. & Balansa) Greuter & Burdet	Cynoglossum stenolophum	(Boiss. & Balansa) Greuter & Burdet	1981	in Willdenowia 11: 36. 1981	http://www.jstor.org/stable/3995788?seq=14	comb. nov.	green_bold	http://ipni.org/ipni/idPlantNameSearch.do?id=908646-1	Cynoglossum stenolophum (Boiss. & Balansa) Greuter & Burdet -- Willdenowia 11(1): 36. 1981 (IK)		accepted
990	Species	Cynoglossum	-	-	-	-	stewartii	-	-	-	-		Cynoglossum stewartii Kazmi	Cynoglossum stewartii	Kazmi	1971	in J. Arnold Arbor. 52: 350. 1971	http://biodiversitylibrary.org/page/11161698	spec. nov.	green_bold	http://ipni.org/ipni/idPlantNameSearch.do?id=115289-1	Cynoglossum stewartii Kazmi -- J. Arnold Arbor. 52(2): 350. 1971 (IK)	Original material: Kashmir: Pahlgam to Lake Sorus, 10,000–11,000 ft … 8 Aug. 1945, R. R. Stewart 21584 (GH-holotype) + numerous paratypes [from protologue]. Holotype: GH00092799*	accepted
1312	Species	Cynoglossum	-	-	-	-	strictissimum	-	-	-	-	Solenanthus strictissimus Brand	Cynoglossum strictissimum (Brand) Greuter & Stier	Cynoglossum strictissimum	(Brand) Greuter & Stier	2015	in Biodivers. Data J. [hoc loco]. 2015		comb. nov.	green_bold				accepted
564	Species	Cynoglossum	-	-	-	-	strictum	-	-	-	-	Omphalodes stricta K. Koch	Cynoglossum strictum (K. Koch) Greuter & Burdet	Cynoglossum strictum	(K. Koch) Greuter & Burdet	1981	in Willdenowia 11: 36. 1981	http://www.jstor.org/stable/3995788?seq=14	comb. nov.	green_bold	http://ipni.org/ipni/idPlantNameSearch.do?id=908647-1	Cynoglossum strictum (K.Koch) Greuter & Burdet -- Willdenowia 11(1): 36. 1981 (IK)		accepted
297	Species	Cynoglossum	-	-	-	-	stylosum	-	-	-	-		Cynoglossum stylosum Kar. & Kir.	Cynoglossum stylosum	Kar. & Kir.	1842	in Bull. Soc. Imp. Naturalistes Moscou 15: 409. 1842	http://biodiversitylibrary.org/page/44035182	spec. nov.	green_bold	http://ipni.org/ipni/idPlantNameSearch.do?id=115290-1	Cynoglossum stylosum Kar. & Kir. -- Bull. Soc. Imp. Naturalistes Moscou xv. (1842) 409. (IK)	Original material: In pratensibus subalpinis Alatau ad fl. Sarchan [from protologue]. Lectotype (Kazmi in J. Arnold Arbor. 52: 337. 1971, as "holotype"): Karelin & Kirilov, LE; isolectotypes: Karelin & Kirilov 1745, BR (BR0000006966898*), M (M0174179*), US (US00110905*)	accepted		Solenanthus stylosus (Kar. & Kir.) Lipsky 1904	Lindelofia stylosa (Kar. & Kir.) Brand 1921
1311	Subspecies	Cynoglossum	-	-	-	-	stylosum	pterocarpum	-	-	-	Solenanthus nigricans var. pterocarpus Rupr.	Cynoglossum stylosum subsp. pterocarpum (Rupr.) Greuter & Stier	Cynoglossum stylosum subsp. pterocarpum	(Rupr.) Greuter & Stier	2015	in Biodivers. Data J. [hoc loco]. 2015		comb. nov.	green_bold				accepted
991	Species	Cynoglossum	-	-	-	-	suaveolens	-	-	-	-		Cynoglossum suaveolens R. Br.	Cynoglossum suaveolens	R. Br.	1810	, Prodr. Fl. Nov. Holland.: 495. 1810	http://www.biodiversitylibrary.org/page/36315772	spec. nov.	green_bold	http://ipni.org/ipni/idPlantNameSearch.do?id=126612-3	Cynoglossum suaveolens R.Br. -- Prodromus Florae Novae Hollandiae 1810 (APNI)	Original material: (M. [S coast], J. [Port Jackson area]), [Brown] [from protologue]. Original specimen: Brown 2937, BM (BM001040568*)	accepted
298	Species	Cynoglossum	-	-	-	-	suavifolium	-	-	-	-		Cynoglossum suavifolium Pau	Cynoglossum suavifolium	Pau	1906	, Carta Bot. 3: 6. 1906	http://bibdigital.rjb.csic.es/ing/Libro.php?Libro=129&Pagina=6	spec. nov.	green_normal		absent (2014-11-05)	Original material: Ortigosa y Nieva de Cameros. – Julio 1905 [from protologue]	[Cynoglossum officinale L.]	Pau describes this taxon as one of four "pequeñas especies" placed under Cynoglossum valentinum "Lge.", one of the four being C. valentinum Lag. itself. Two (including the present one) he terms "psp." (prospecies), rather than species, but as they are coordinate with two species, and all are referred to as "small species" in the preceding paragraph, we consider them to be published as binomials n…
300	Species	Cynoglossum	-	-	-	-	subalpinum	-	-	-	-		Cynoglossum subalpinum T. C. E. Fr.	Cynoglossum subalpinum	T. C. E. Fr.	1923	in Notizbl. Bot. Gart. Berlin-Dahlem 8: 415. 1923	http://biodiversitylibrary.org/page/28674881	spec. nov.	orange_normal	http://ipni.org/ipni/idPlantNameSearch.do?id=115292-1	Cynoglossum subalpinum T.C.E.Fr. -- Notizbl. Bot. Gart. Berlin-Dahlem 8: 415. 1923 (IK)	Original material: W.-Kenia: in der Hagenia-Hypericum-Region ca. 2900–3000 m ü.d.M. sehr häufig: Blühend und mit Frucht am 31. Januar 1922, ROB. E. et TH. C. E. FRIES n. 1331. –- Mt. Aberdare: ca. 2900 m ü. d. M. in feuchtem Gebüsch. Mit Frucht am 15. März 1922, ROB. E. et TH. C. E. FRIES n. 2423. --- Im Hagenia-Hypericum-Wald am Fuße des Sattima sehr häufig. Blühend und mit Frucht am 1. und 2. A…	Not Cynoglossum s. l.; genus uncertain ["Cynoglossum" amplifolium Hochst. ex A. DC.]		Cynoglossum amplifolium var. subalpinum (T. C. E. Fr.) Verdc. 1991
238	Species	Cynoglossum	-	-	-	-	subglabrum	-	-	-	-		Cynoglossum subglabrum of (Mérat)	Cynoglossum subglabrum	of (Mérat)	1903	[Domin in Sitzungsber. Königl. Böhm. Ges. Wiss., Math.-Naturwiss. Cl. 1902(58): 34. 1903]	http://biodiversitylibrary.org/page/33898126	nom. inval. [pro syn. sub Cynoglossum officinale]	grey		absent (2014-11-05)
1313	Species	Cynoglossum	-	-	-	-	subscaposum	-	-	-	-	Mattiastrum subscaposum Rech. f. & Riedl	Cynoglossum subscaposum (Rech. f. & Riedl) Greuter & Stier	Cynoglossum subscaposum	(Rech. f. & Riedl) Greuter & Stier	2015	in Biodivers. Data J. [hoc loco]. 2015		comb. nov.	green_bold				accepted
301	Species	Cynoglossum	-	-	-	-	sylvaticum	-	-	-	-		Cynoglossum sylvaticum Haenke	Cynoglossum sylvaticum	Haenke	1787	in Jacquin, Collectanea 2: 77. 1787	http://bibdigital.rjb.csic.es/ing/Libro.php?Libro=2806&Pagina=77	spec. nov.	green_normal	http://ipni.org/ipni/idPlantNameSearch.do?id=115293-1	Cynoglossum sylvaticum Haenke -- in Jacq. Coll. ii. 77. (IK)	Original material: Cynoglossa montana media rubro flore. Column. ecph. pag. 175. tab. 174. Nascitur in Austriae inferioris, sylvis … [from protologue]. Possible original specimen: M (M0174201*); original illustration: Colonna, Ekphrasis: 175. 1616	[Cynoglossum germanicum Jacq.]	The illustration in Colonna has become the lectotype of Cynoglossum montanum L..	Cynoglossum officinale var. sylvaticum (Haenke) Willd. 1798	Cynoglossum haenkei Schult. 1814, nom. illeg.
992	Species	Cynoglossum	-	-	-	-	sylvaticum	-	-	-	-		Cynoglossum sylvaticum of Smith	Cynoglossum sylvaticum	of Smith	1800	, Fl. Brit.: 216. 1800	http://gallica.bnf.fr/ark:/12148/bpt6k96914f/f223.zoom	[isonym]	grey		absent (2014-11-05)
993	Species	Cynoglossum	-	-	-	-	teheranicum	-	-	-	-		Cynoglossum teheranicum Riedl	Cynoglossum teheranicum	Riedl	1963	in Oesterr. Bot. Z. 110: 512. 1963	http://www.springerlink.com/content/h6t48t1t1u530220/fulltext.pdf	spec. nov.	green_normal	http://ipni.org/ipni/idPlantNameSearch.do?id=115294-1	Cynoglossum teheranicum Riedl -- Oesterr. Bot. Z. 110: 512. 1963 (IK)	Original material: Persien; Zentral-Elburs: am Südabhang des Totschal im Tal Häfthous NW Teheran; Sand- u. Kiesboden des Bachbettes, 1300--1500 m, 4. VII. 1948. P. AELLEN 1426 (Holotypus, W) + one paratype 1440 (W) [from protologue]. Holotype: W 1961-0001745A; paratype: W 1961-0001745B	[Cynoglossum montanum L.]
1314	Species	Cynoglossum	-	-	-	-	tenerum	-	-	-	-	Paracaryum tenerum Bornm.	Cynoglossum tenerum (Bornm.) Greuter & Stier	Cynoglossum tenerum	(Bornm.) Greuter & Stier	2015	in Biodivers. Data J. [hoc loco]. 2015		comb. nov.	green_bold				accepted
994	Species	Cynoglossum	-	-	-	-	tenorei	-	-	-	-		Cynoglossum tenorei of Gussone	Cynoglossum tenorei	of Gussone	1881	[Nyman, Consp. Fl. Eur. 3: 521. 1881] <i>('tenorii')</i>	http://www.biodiversitylibrary.org/page/11015665	nom. inval. [pro syn. sub Cynoglossum nebrodense subsp. tenorei]	grey	http://ipni.org/ipni/idPlantNameSearch.do?id=115295-1	Cynoglossum tenorei Guss. ex Nyman -- Consp. Fl. Eur. 3: 521. 1881 [prob. Jul 1881] (IK)
595	Species	Cynoglossum	-	-	-	-	tetraspis	-	-	-	-	Rindera tetraspis Pall.	Cynoglossum tetraspis (Pall.) Greuter & Burdet	Cynoglossum tetraspis	(Pall.) Greuter & Burdet	1981	in Willdenowia 11: 36. 1981	http://www.jstor.org/stable/3995788?seq=14	comb. nov.	green_bold	http://ipni.org/ipni/idPlantNameSearch.do?id=908648-1	Cynoglossum tetraspis (Pallas) Greuter & Burdet -- Willdenowia 11(1): 36. 1981 (IK)		accepted
567	Species	Cynoglossum	-	-	-	-	thomsonii	-	-	-	-	Paracaryum thomsonii C. B. Clarke	Cynoglossum thomsonii (C. B. Clarke) I. M. Johnst.	Cynoglossum thomsonii	(C. B. Clarke) I. M. Johnst.	1924	in Contr. Gray Herb. 73: 72. 1924	http://biodiversitylibrary.org/page/39944880	comb. nov.	green_bold	http://ipni.org/ipni/idPlantNameSearch.do?id=115296-1	Cynoglossum thomsonii I.M.Johnst. -- Contr. Gray Herb. 73: 72. 1924 (IK)		accepted
995	Species	Cynoglossum	-	-	-	-	tianschanicum	-	-	-	-		Cynoglossum tianschanicum Popov	Cynoglossum tianschanicum	Popov	1951	in Bot. Mater. Gerb. Bot. Inst. Komarova Akad. Nauk S.S.S.R. 14: 305. 1951	http://dx.doi.org/10.5281/zenodo.15150	spec. nov.	green_normal	http://ipni.org/ipni/idPlantNameSearch.do?id=115297-1	Cynoglossum tianschanicum Popov -- Bot. Mater. Gerb. Bot. Inst. Komarova Akad. Nauk S.S.S.R. 14: 305. 1951 (IK)	Original material: Typus: Tian-schan occidentalis: ad fl. Dshebogly-su in jugo montium Talas Alatau dictorum, prope pagum Novo-Nikolajevka, VIII 1921, Popov et Abolin; in Herb. Universitätis Asiae Mediae (Taschkent) conservatur [from protologue]. Holotype: TASH	[Cynoglossum capusii (Franch.) Pazij]
996	Species	Cynoglossum	-	-	-	-	timorense	-	-	-	-		Cynoglossum timorense Riedl	Cynoglossum timorense	Riedl	1994	in Blumea 38: 463. 1994	http://dx.doi.org/10.5281/zenodo.15176	spec. nov.	green_bold	http://ipni.org/ipni/idPlantNameSearch.do?id=977581-1	Cynoglossum timorense Riedl -- Blumea 38(2): 463 (1994). (IK)	Original material: Typus: van Steenis 18303 (L), Central Port. Timor, Mt. Perdido, 1750–2100 m, 23-xii-1953 [from protologue]	accepted
997	Species	Cynoglossum	-	-	-	-	tomentosum	-	-	-	-		Cynoglossum tomentosum Lehm.	Cynoglossum tomentosum	Lehm.	1818	, Pl. Asperif. Nucif.: 144. 1818	http://gallica.bnf.fr/ark:/12148/bpt6k98096m/f156.image	spec. nov.	green_normal	http://ipni.org/ipni/idPlantNameSearch.do?id=115298-1	Cynoglossum tomentosum Lehm. -- Pl. Asperif. Nucif. 1: 144. 1818 [Jul-early Sep 1818] (IK)	Original material: in Italia [from protologue]. Holotype presumably at MEL	[Cynoglossum clandestinum Desf. (?)]
303	Species	Cynoglossum	-	-	-	-	tosaense	-	-	-	-		Cynoglossum tosaense Nakai	Cynoglossum tosaense	Nakai	1923	in Bot. Mag. (Tokyo) 37: 5. 1923	http://dx.doi.org/10.5281/zenodo.15148	spec. nov.	green_normal	http://ipni.org/ipni/idPlantNameSearch.do?id=115299-1	Cynoglossum tosaense Nakai -- Bot. Mag. (Tokyo) 1923, xxxvii. 5. (IK)	Original material: Shikoku: Dogamori prov. Tosa (T. Makino) in monte Hönokawa (S. Yano), Quelpaert: sine loco speciali (Faurie n. 2044) [from protologue]	[Cynoglossum asperrimum Nakai]		Cynoglossum asperrimum var. tosaense (Nakai) H. Hara 1948
998	Species	Cynoglossum	-	-	-	-	trianaeum	-	-	-	-		Cynoglossum trianaeum Wedd.	Cynoglossum trianaeum	Wedd.	1859	, Chlor. And. 2: 90. 1859	http://biodiversitylibrary.org/page/297777	spec. nov.	orange_bold	http://ipni.org/ipni/idPlantNameSearch.do?id=115300-1	Cynoglossum trianaeum Wedd. -- Chlor. And. 2: 90. 1859 [1857 publ. 10 Oct 1859] (IK)	Original material: Nouvelle-Grenade: Cordillères de la province d’Antioquia, h. 3000 m (Triana) [from protologue]. Original specimen: Triana 3784, COL (COL000004064*)	Not Cynoglossum s. l.; genus uncertain (species accepted)
1315	Species	Cynoglossum	-	-	-	-	trinervium	-	-	-	-	Paracaryum trinervium Duthie	Cynoglossum trinervium (Duthie) Greuter & Stier	Cynoglossum trinervium	(Duthie) Greuter & Stier	2015	in Biodivers. Data J. [hoc loco]. 2015		comb. nov.	green_bold				accepted
999	Species	Cynoglossum	-	-	-	-	triste	-	-	-	-		Cynoglossum triste Diels	Cynoglossum triste	Diels	1912	in Notes Roy. Bot. Gard. Edinburgh 5: 169. 1912	http://www.biodiversitylibrary.org/page/30822422	spec. nov.	green_bold	http://ipni.org/ipni/idPlantNameSearch.do?id=115301-1	Cynoglossum triste Diels -- Notes Roy. Bot. Gard. Edinburgh 5: 169. 1912 (IK)	Original material: eastern flank of the Lichiang Range. Lat. 27°12' N., Alt. 10–11,000 ft. June 1906, G. Forrest No. 2235 [from protologue]. Presumed holotype: E (E00284595*)	accepted
1000	Species	Cynoglossum	-	-	-	-	triunfetti	-	-	-	-		Cynoglossum triumfetti Perret ex Colla	Cynoglossum triumfetti	Perret ex Colla	1835	, Herb. Pedem. 4: 256. 1835 <i>('triunfetti')</i>	http://biodiversitylibrary.org/page/31166789	spec. nov.	orange_bold	http://ipni.org/ipni/idPlantNameSearch.do?id=115302-1	Cynoglossum triunfetti Perret ex Colla -- Herb. Pedem. iv. 256 (1835). (IK)	Original material: None indicated in protologue. Type presumably at TO	Not Cynoglossum s.l. (genus and species doubtful)
1001	Species	Cynoglossum	-	-	-	-	trollii	-	-	-	-		Cynoglossum trollii Melch.	Cynoglossum trollii	Melch.	1939	in Notizbl. Bot. Gart. Berlin-Dahlem 14: 354. 1939	http://www.jstor.org/stable/pdfplus/3995054.pdf	spec. nov.	orange_normal	http://ipni.org/ipni/idPlantNameSearch.do?id=115303-1	Cynoglossum trollii Melch. -- Notizbl. Bot. Gart. Berlin-Dahlem 14: 354. 1939 (IK)	Original material: Kashmir: Koragbal, im Tannenwald und an Tannenwaldlichtungen, 2600 m. (blühend und fruchtend, 28. Juli 1937 – C. Troll n. 8090) [from protologue]. Holotype probably B†?	Pseudomertensia trollii (Melch.) R. R. Stewart & Kazmi		Pseudomertensia trollii (Melch.) R. R. Stewart & Kazmi 1970
1002	Species	Cynoglossum	-	-	-	-	troodi	-	-	-	-		Cynoglossum troodi H. Lindb.	Cynoglossum troodi	H. Lindb.	1949	in Acta Soc. Sci. Fenn., Ser. B, Opera Biol. 2: 27. 1946	http://dx.doi.org/10.5281/zenodo.15177	spec. nov.	green_bold	http://ipni.org/ipni/idPlantNameSearch.do?id=115304-1	Cynoglossum troodi H.Lindb. -- Acta Soc. Sci. Fenn., Ser. B, Opera Biol. 2(7): 27 (1946); K. H. Rechinger in Svensk Bot. Tidskr. xliii. 38 (1949), descr. ampl. (IK)	Original material: specimina in Herb. Lund a P. SINTENIS lecta ("n. 828 auf dem Gipfel des Troodos, 18.6.1880", sub. nom. "Paracaryum myosotoides Boiss." et a E. W. KENNEDY ("n. 695 Chionistra, 28.5.37" sub nom. "Cynoglossum montanum L.") et in Herb. Helsingfors a E. W. KENNEDY lecta ("n. 694 Kryos Potamos, 24.5.37"). M. Troodos, in glareosis in declivi montis Chionistra. In pinet (P. pallasiana)…	accepted
1003	Species	Cynoglossum	-	-	-	-	tsaratananense	-	-	-	-		Cynoglossum tsaratananense J. S. Mill.	Cynoglossum tsaratananense	J. S. Mill.	2005	in Adansonia, ser. 3, 27: 126. 2005	http://dx.doi.org/10.5281/zenodo.15201	spec. nov.	green_bold	http://ipni.org/ipni/idPlantNameSearch.do?id=77066942-1	Cynoglossum tsaratananense J.S.Mill. -- Adansonia ser. 3, 27(1): 126 (115; figs. 2, 5). 2005 [30 Jun 2005]	Original material: Perrier de la Bâthie 16465, Madagascar, Prov. Antsiranana, massif de Tsaratanana, près des eaux, 2600 m, 13°57’S, 48°52’E, fl., fr., Apr. 1929 (holo-, P!; iso-, MO!, P!) [from protologue]. Holotype: P (P00465860*); isotypes: MO, P (P00465859*)	accepted
1316	Species	Cynoglossum	-	-	-	-	tschotkalense	-	-	-	-	Rindera tschotkalensis Popov	Cynoglossum tschotkalense (Popov) Greuter & Stier	Cynoglossum tschotkalense	(Popov) Greuter & Stier	2015	in Biodivers. Data J. [hoc loco]. 2015		comb. nov.	green_bold				accepted
655	Species	Cynoglossum	-	-	-	-	tubiflorum	-	-	-	-	Solenanthus tubiflorus Murb.	Cynoglossum tubiflorum (Murb.) Greuter & Burdet	Cynoglossum tubiflorum	(Murb.) Greuter & Burdet	1981	in Willdenowia 11: 36. 1981	http://www.jstor.org/stable/3995788?seq=14	comb. nov.	green_bold	http://ipni.org/ipni/idPlantNameSearch.do?id=908649-1	Cynoglossum tubiflorum (Murb.) Greuter & Burdet -- Willdenowia 11(1): 36. 1981 (IK)		accepted
1317	Species	Cynoglossum	-	-	-	-	turcomanicum	-	-	-	-	Paracaryum turcomanicum Bornm. & Sint.	Cynoglossum turcomanicum (Bornm. & Sint.) Greuter & Stier	Cynoglossum turcomanicum	(Bornm. & Sint.) Greuter & Stier	2015	in Biodivers. Data J. [hoc loco]. 2015		comb. nov.	green_bold				accepted
1318	Species	Cynoglossum	-	-	-	-	turkestanicum	-	-	-	-	Kuschakewiczia turkestanica Regel	Cynoglossum turkestanicum (Regel) Greuter & Stier	Cynoglossum turkestanicum	(Regel) Greuter & Stier	2015	in Biodivers. Data J. [hoc loco]. 2015		comb. nov.	green_bold				accepted
1004	Species	Cynoglossum	-	-	-	-	ukaguruense	-	-	-	-		Cynoglossum ukaguruense Verdc.	Cynoglossum ukaguruense	Verdc.	1991	in Polhill, Fl. Trop. E. Africa, Boragin.: 113. 1991	http://dx.doi.org/10.5281/zenodo.15217	spec. nov.	green_bold	http://ipni.org/ipni/idPlantNameSearch.do?id=958900-1	Cynoglossum ukaguruense Verdc. -- Fl. Trop. E. Africa, Boragin. 113. 1991 (IK)	Original material: Tanzania, Kilosa District, Ukaguru Mts., Mabberley 1341 (K, holo.!, DSM, iso.!) + 1 Paratype + Fig. 32.3 [from protologue]. Holotype: K (K000418918*)	accepted
306	Species	Cynoglossum	-	-	-	-	umbellatum	-	-	-	-		Cynoglossum umbellatum Waldst. & Kit.	Cynoglossum umbellatum	Waldst. & Kit.	1805	, Descr. Icon. Pl. Hung. 2: 158. 1803–1805	http://bibdigital.rjb.csic.es/ing/Libro.php?Libro=1918&Pagina=88	spec. nov.	green_bold	http://ipni.org/ipni/idPlantNameSearch.do?id=115305-1	Cynoglossum umbellatum Waldst. & Kit. -- Descr. Icon. Pl. Hung. ii. 158. (IK)	Original material: in clivis arenosis Banatus inter Deliblát & Dubovátz + Tab. 148 [from protologue]. Lectotype (Kováts in Stud. Bot. Hung. 10: 123-133. 1975): BP; presumed isolectotype: B-W (B-W03339010*) LECTO: W. & K. 1805 VIII. No. 15 [Kováts 1975, 1992]. TYPE in Budapest	accepted		Mattia umbellata (Waldst. & Kit.) Schult. 1809
1005	Species	Cynoglossum	-	-	-	-	uncinatum	-	-	-	-		Cynoglossum uncinatum Royle ex Benth.	Cynoglossum uncinatum	Royle ex Benth.	1836	in Royle, Ill. Bot. Himal. Mts.: 305. 1836	http://biodiversitylibrary.org/page/2913012	spec. nov.	orange_normal	http://ipni.org/ipni/idPlantNameSearch.do?id=115306-1	Cynoglossum uncinatum Royle ex Benth. -- Ill. Bot. Himal. Mts. [Royle] 1(9): 305. 1836 [May 1836] (IK)	Original material: Rindera glochidiata. Wall. Cat. n. 926. Choor, Acharanda, Dokree in Kunawur [from protologue]. Syntypes: Wallich 926, E (E00288382*), GZU (GZU000106060*), NY (NY00335204*)	Hackelia uncinata (Royle ex Benth.) C. E. C. Fischer	For additional information see: Cynoglossum laxum G. Don and Rindera glochidiata of Wallich.	Hackelia uncinata (Royle ex Benth.) C. E. C. Fischer 1932	Paracaryum uncinatum (Royle ex Benth.) N. P. Balakr. 1970
197	Variety	Cynoglossum	-	-	-	-	uncinatum	-	laxiflorum	-	-		Cynoglossum uncinatum var. laxiflorum Benth.	Cynoglossum uncinatum var. laxiflorum	Benth.	1836	in Royle, Ill. Bot. Himal. Mts.: 305. 1836	http://biodiversitylibrary.org/page/2912652	var. nov.	orange_normal		absent (2014-11-05)	Original material: C. macrophyllum Royle MSS, Nagkanda, Tuen, Urrukta [from protologue]	[Hackelia uncinata (Royle ex Benth.) C. E. C. Fischer]
1006	Species	Cynoglossum	-	-	-	-	valentinum	-	-	-	-		Cynoglossum valentinum Lag.	Cynoglossum valentinum	Lag.	1816	, Gen. Sp. Pl.: 10. 1816	http://bibdigital.rjb.csic.es/ing/Libro.php?Libro=97&Pagina=19	spec. nov.	green_normal	http://ipni.org/ipni/idPlantNameSearch.do?id=115307-1	Cynoglossum valentinum Lag. -- Gen. Sp. Pl. [Lagasca] 10. 1816 (IK)	Original material: B. [beatus = †] Cavanilles legit in Regno Valentino [from protologue]. Presumed holotype: MA (MA95034*)	[Cynoglossum dioscoridis Vill.]
1094	Forma	Cynoglossum	-	-	-	-	valentinum	-	-	-	castrilense	Cynoglossum castrilense Pau	Cynoglossum valentinum f. castrilense (Pau) Degen & Hervier	Cynoglossum valentinum f. castrilense	(Pau) Degen & Hervier	1907	in Bull. Acad. Int. Géogr. Bot. 17: 61. 1907	http://biodiversitylibrary.org/page/4476621	comb. & stat. nov. [species to forma]	green_normal		absent (2014-11-05)		[Cynoglossum pustulatum Boiss.]
1007	Species	Cynoglossum	-	-	-	-	vanense	-	-	-	-		Cynoglossum vanense Sutorý	Cynoglossum vanense	Sutorý	2005	in Edinburgh J. Bot. 61: 119 (-126; figs. 1-4). 2005	http://dx.doi.org/10.1017/S0960428605000284	spec. nov.	green_bold	http://ipni.org/ipni/idPlantNameSearch.do?id=77067660-1	Cynoglossum vanense Sutorý -- Edinburgh J. Bot. 61(2-3): 119 (-126; figs. 1-4). 2005 [2004 publ. 12 Aug 2005]	Original material: Turkey, C10 Hakkàri: Tureckij Kurdistan [Turkish Kurdistan]; Schamsdinan [Ṣemdinli]; Cheljane-çaj, 11 vi 1916, A. B. Schelnivkov & V. Schiptschinskij 100-16, Expeditio Urmiensis Musei Caucasici 1916 (holo, LE) + 6 paratypes + Fig. 1-3 [from protologue]. Holotype: LE (l.c.: 120, Fig. 1A*)	accepted
1008	Species	Cynoglossum	-	-	-	-	velebiticum	-	-	-	-		Cynoglossum velebiticum of Borbás	Cynoglossum velebiticum	of Borbás	1900	in Balaton Tud. Tanulmányozásának Eredm. 2 (2, 2)[= Balaton Fl. 2]: 220. 1900.	http://library.hungaricana.hu/en/view/SZAK_BAKO_BalatonTudTanEredm_10/?pg=219&zoom=h&layout=s	nom. inval. [nom. nud., fide Sutorý in Acta Bot. Hung. 54: 212. 12012]	grey		absent (2014-11-05)
1009	Species	Cynoglossum	-	-	-	-	velebiticum	-	-	-	-		Cynoglossum velebiticum Borbás ex K. Maly	Cynoglossum velebiticum	Borbás ex K. Maly	1904	in Verh. K.K. Zool.-Bot. Ges. Wien 54: 239. 1904	http://www.landesmuseum.at/pdf_frei_remote/VZBG_54_0165-0309.pdf	spec. nov.	green_normal	http://ipni.org/ipni/idPlantNameSearch.do?id=77122503-1	Cynoglossum velebiticum Borbás ex K.Malý -- Verh. K.K. Zool.-Bot. Ges. Wien 54(3-4): 239. 1904 [25 May 1904]	Original material: Borbás, Herb. – . Kroat.[ia]: In silvis ad Brussani [Brušane in Velebit Mts] (Borbás, 1881) [from protologue]. Lectotype: (Sutorý in Acta Bot. Hung. 54: 212. 2012) in sylvis ad Brussani, 18 July 1881 SARA (SARA40111); isolectotypes: BP (BP136461, BP564830, BP564845)	[Cynoglossum pustulatum subsp. parvifolium (Vis.) Sutorý]
686	Species	Cynoglossum	-	-	-	-	vernale	-	-	-	-		Cynoglossum vernale Salisb.	Cynoglossum vernale	Salisb.	1796	, Prodr. Stirp. Chap. Allerton: 116. 1796	http://biodiversitylibrary.org/page/1485086	nom. illeg. [superfl.]	orange_normal	http://ipni.org/ipni/idPlantNameSearch.do?id=115308-1	Cynoglossum vernale Salisb. -- Prodr. Stirp. Chap. Allerton 116. 1796 [Nov-Dec 1796] (IK)	Replaced synonym: Cynoglossum omphaloides L.	Omphalodes omphaloides (‘omphalodes’) (L.) Voss, nom. rej. prop.; Omphalodes verna Moench, nom.
1010	Species	Cynoglossum	-	-	-	-	vesiculosum	-	-	-	-		Cynoglossum vesiculosum of Wallich	Cynoglossum vesiculosum	of Wallich	1829	, Numer. List: 26. 1829	http://biodiversitylibrary.org/page/1480979	nom. inval. [nom. nud.]	grey	http://ipni.org/ipni/idPlantNameSearch.do?id=115309-1	Cynoglossum vesiculosum Wall. -- Numer. List [Wallich] n. 920. 1829 (IK)
1011	Species	Cynoglossum	-	-	-	-	vesiculosum	-	-	-	-		Cynoglossum vesiculosum Wall. ex G. Don	Cynoglossum vesiculosum	Wall. ex G. Don	1838	, Gen. Hist. 4: 354. 1837–1838	http://www.biodiversitylibrary.org/page/18865800	spec. nov.	orange_normal	http://ipni.org/ipni/idPlantNameSearch.do?id=115310-1	Cynoglossum vesiculosum Wall. & G.Don -- Gen. Hist. iv. 354 (1837), descr. (IK)	Original material: (Wall. cat. no. 920.) H. [in hothouse] Native of Nipaul [from protologue]	Not Cynoglossum s. l.; genus uncertain ["Cynoglossum" lanceolatum Forssk.]
309	Species	Cynoglossum	-	-	-	-	villosulum	-	-	-	-		Cynoglossum villosulum Nakai	Cynoglossum villosulum	Nakai	1923	in Bot. Mag. (Tokyo) 37: 6. 1923	http://dx.doi.org/10.5281/zenodo.15165	spec. nov.	green_normal	http://ipni.org/ipni/idPlantNameSearch.do?id=115311-1	Cynoglossum villosulum Nakai -- Bot. Mag. (Tokyo) 1923, xxxvii. 6. (IK)	Original material: Tsushima: Nii (Y. Yabr). Hondo: Komono prov. Ise (R. Yatabe). Nikko prov. Shimotsuke (K. Sawada). Makinoyama prov. Idzumi (S. Matsuda). Kongo-san prov. Kawachi (T. Tada). Shikoku: Sakurayamamura prov. Iyo (T. Makino) [from protologue]	[Cynoglossum furcatum Wall.]		Cynoglossum furcatum var. villosulum (Nakai) Riedl 1994
1012	Species	Cynoglossum	-	-	-	-	virens	-	-	-	-		Cynoglossum virens Schreb.	Cynoglossum virens	Schreb.	1771	, Spic. Fl. Lips.: 152. 1771	http://biodiversitylibrary.org/page/5767660	nom. illeg. [homonym]	green_normal	http://ipni.org/ipni/idPlantNameSearch.do?id=115312-1	Cynoglossum virens Schreb. -- Spicil. Fl. Lips. [152]. (IK)	Original material: Cynoglossa media altra flore rubro Col. Ecphr. I. 175; An dem Damme bey dem Gunnewitzer Teiche. Colonna’s illustration (http://gdz.sub.uni-goettingen.de/dms/load/img/?PPN=PPN500167109&DMDID=DMDLOG_0009&LOGID=LOG_0009&PHYSID=PHYS_0187) is the subequently designated lectotype of Cynoglossum montanum L. (1753) [from Böhmer, Fl. Lips. Indig.: 12. 1750 (http://bibdigital.rjb.csic.es…	[Cynoglossum montanum L.]	Validated in a list of names, in which the number 26 refers to Böhmer (l.c.). Böhmer has a diagnosis of his own, validating Schreber’s name.
1119	Species	Cynoglossum	-	-	-	-	virens	-	-	-	-		Cynoglossum virens of Linnaeus	Cynoglossum virens	of Linnaeus	1756	, Fl. Monsp.: 29. 1756	http://books.google.de/books?id=EnUZAAAAYAAJ&hl=de&pg=PT36#v=onepage&q&f=false	nom. inval. [nom. nud.]	grey		absent (2014-11-05)			See ICN Art. 33 Ex. 1 (http://www.iapt-taxon.org/nomen/main.php?page=art33) for a rationale for the invalidity of this name. See also Cynoglossum virens L. (1759).
1120	Species	Cynoglossum	-	-	-	-	virens	-	-	-	-		Cynoglossum virens L.	Cynoglossum virens	L.	1759	, Amoen. Acad. 4: 494. 1759	http://biodiversitylibrary.org/page/1484356	spec. nov.	green_normal		absent (2014-11-05)	Original material: [Alsatia], in monte prope Masmünster reperi & in hortum Illust. Principis transtuli: postmodum inter Rappelschvvilam & S. Mariam … unde Lutetiam & Stutgardiam in Illustr. Ducis hortum transmisi [I. Bauhin in C. Bauhin, Phytopinax: 496. 1596). Original specimen perhaps in herb. C. Bauhin, BAS	Cynoglossum sp. (doubtful species)	As explained by Linnaeus (l.c.) in a statement on p. 475, the names listed in the Flora monspeliensis thesis refer to species entries in Magnol’s Botanicon monspeliense – if one numbers them sequentially by hand in that book. Cynoglossum virens, which in the thesis is listed at the end among the "[species] obscuriores" (rather obscure species), is linked via its number (1284) to an entry in the A…
1013	Species	Cynoglossum	-	-	-	-	virginianum	-	-	-	-		Cynoglossum virginianum L.	Cynoglossum virginianum	L.	1753	, Sp. Pl.: 134. 1753	http://www.biodiversitylibrary.org/page/358153	spec. nov.	orange_bold	http://ipni.org/ipni/idPlantNameSearch.do?id=115313-1	Cynoglossum virginianum L. -- Sp. Pl. 1: 134. 1753 [1 May 1753] (IK)	Original material: Cynoglossum foliis amplexicaulibus. Gron. virg. 19. … in Virginia [from protologue]. Lectotype (Wells in Taxon 53: 802. 2004): Clayton 257 (BM000040317*)	Not Cynoglossum s. l.; genus uncertain (species accepted)	See also comments under Myosotis virginiana L. (1753).
50	Variety	Cynoglossum	-	-	-	-	virginianum	-	boreale	-	-	Cynoglossum boreale Fernald	Cynoglossum virginianum var. boreale (Fernald) Cooperr.	Cynoglossum virginianum var. boreale	(Fernald) Cooperr.	1984	in Michigan Bot. 23: 166. 1984	http://dx.doi.org/10.5281/zenodo.15142	comb. & stat. nov. [species to variety]	orange_normal	http://ipni.org/ipni/idPlantNameSearch.do?id=923173-1	Cynoglossum virginianum L. var. boreale (Fernald) Cooperr. -- Michigan Bot. 23(4): 166 (1984):. (IK)		Not Cynoglossum s. l.; genus uncertain ["Cynoglossum" virginianum subsp. boreale (Fernald) A. Haines]
51	Subspecies	Cynoglossum	-	-	-	-	virginianum	boreale	-	-	-	Cynoglossum boreale Fernald	Cynoglossum virginianum subsp. boreale (Fernald) A. Haines	Cynoglossum virginianum subsp. boreale	(Fernald) A. Haines	2010	in Stantec Bot. Notes 13: 3. 2010	http://www.scribd.com/doc/37804531/Botanical-Notes-13	stat. nov. [species via variety to subspecies]	orange_bold	http://ipni.org/ipni/idPlantNameSearch.do?id=60454949-2	Cynoglossum virginianum L. subsp. boreale (Fernald) A.Haines -- Stantec Bot. Notes 13: 3. 2010 [8 Sep 2010]		Not Cynoglossum s. l.; genus uncertain (subspecies accepted)
1014	Species	Cynoglossum	-	-	-	-	virginicum	-	-	-	-		Cynoglossum virginicum L.	Cynoglossum virginicum	L.	1767	, Syst. Nat., ed. 12, 2: 146. 1767	http://www.biodiversitylibrary.org/page/6984466	nom. illeg. [superfl.]	orange_normal	http://ipni.org/ipni/idPlantNameSearch.do?id=115316-1	Cynoglossum virginicum L. -- Syst. Nat., ed. 12. 2: 146. 1767 [15-31 Oct 1767] (IK)	Replaced synonym: Cynoglossum virginianum L.	Not Cynoglossum s. l.; genus uncertain ["Cynoglossum" virginianum L.]
1015	Species	Cynoglossum	-	-	-	-	virginicum	-	-	-	-		Cynoglossum virginicum of J. F. Gmelin	Cynoglossum virginicum	of J. F. Gmelin	1791	, Syst. Nat. 2: 319. 1791	http://www.biodiversitylibrary.org/page/25752087	[isonym]	grey	http://ipni.org/ipni/idPlantNameSearch.do?id=115314-1	Cynoglossum virginicum J.F.Gmel. -- Syst. Nat., ed. 13[bis]. 2(1): 319. 1791 [late Sep-Nov 1791] (IK)
1016	Species	Cynoglossum	-	-	-	-	virginicum	-	-	-	-		Cynoglossum virginicum of Willdenow	Cynoglossum virginicum	of Willdenow	1809	, Enum. Pl.: 180. 1809	http://bibdigital.rjb.csic.es/ing/Libro.php?Libro=1684&Pagina=187	[isonym]	grey	http://ipni.org/ipni/idPlantNameSearch.do?id=115315-1	Cynoglossum virginicum Willd. -- Enum. Pl. [Willdenow] 1: 180. 1809 [Apr 1809] (IK)
1017	Species	Cynoglossum	-	-	-	-	viride	-	-	-	-		Cynoglossum viride Eastw.	Cynoglossum viride	Eastw.	1896	in Proc. Calif. Acad. Sci., ser. 2, 6: 428. 1896	http://www.biodiversitylibrary.org/page/16072703	spec. nov.	orange_normal	http://ipni.org/ipni/idPlantNameSearch.do?id=74332-2	Cynoglossum viride Eastw. -- Proc. Calif. Acad. Sci. ser. 2, 6: 428, pl. 59. 1896 (GCI)	Original material: Collected by Mrs. R. M. Austin, in the Cascade Mountains, Oregon … by Mr. Brandegee, at the Calaveras Grove of Big Trees … by the writer [Eastwood] at Sequoia Mills, Fresno County, May 20, 1894 … by Mr. Brandegee, at Frazer’s Mills. Type specimens all in the Herbarium of the California Academy of Sciences. Duplicates have been sent to the Gray Herbarium and to the National Herb…	Not Cynoglossum s. l.; genus uncertain ["Cynoglossum" occidentale A. Gray]
1018	Species	Cynoglossum	-	-	-	-	viridiflorum	-	-	-	-		Cynoglossum viridiflorum Lehm.	Cynoglossum viridiflorum	Lehm.	1818	, Pl. Asperif. Nucif.: 160. 1818	http://gallica.bnf.fr/ark:/12148/bpt6k98096m/f172.image	spec. nov.	green_bold		absent (2014-11-05)	Original material: H. W. [herb. Willdenow]; [Siberia] in locis arenosis prope Schemanaika et prope Schulba [Pallas] (v. s.) [from protologue]. Holotype: HAL (HAL0115101)	accepted	The specimen in HAL comes from the Herbarium Willdenow, where the species is lacking. The sheet is annotated in Willdenow’s handwriting: "Cynoglossum viridiflorum in humosis Sibiria Pallas Willd." The source of Lehmann’s locality data should be looked for in Pallas (Reise Russ. Reich. 1771—1776).
1019	Species	Cynoglossum	-	-	-	-	viridiflorum	-	-	-	-		Cynoglossum viridiflorum of Willdenow	Cynoglossum viridiflorum	of Willdenow	1819	[Roem. & Schult., Syst. Veg., ed. 15 bis 4: 757. 1819]	http://biodiversitylibrary.org/page/770071	[isonym]	grey	http://ipni.org/ipni/idPlantNameSearch.do?id=115318-1	Cynoglossum viridiflorum Willd. ex Roem. & Schult. -- Syst. Veg., ed. 15 bis [Roemer & Schultes] 4: 757. 1819 (IK)
1020	Species	Cynoglossum	-	-	-	-	vulgare	-	-	-	-		Cynoglossum vulgare of Gueldenstaedt	Cynoglossum vulgare	of Gueldenstaedt	1847	[Ledeb., Fl. Ross. 3: 165. 1847]	http://biodiversitylibrary.org/page/6120480	nom. inval. [pro syn. sub Cynoglossum officinale]	grey	http://ipni.org/ipni/idPlantNameSearch.do?id=115319-1	Cynoglossum vulgare Gueldenst. ex Ledeb. -- Fl. Ross. (Ledeb.) 3(1,8): 165. 1847 [Oct 1847] (IK)
1021	Species	Cynoglossum	-	-	-	-	vulgare	-	-	-	-		Cynoglossum vulgare of Linnaeus	Cynoglossum vulgare	of Linnaeus	1912	[B. D. Jacks, Index Linn. Herb.: 66. 1912]	http://biodiversitylibrary.org/page/36184573	[isonym]	grey	http://ipni.org/ipni/idPlantNameSearch.do?id=115320-1	Cynoglossum vulgare L. ex B.D.Jacks. -- Index Linn. Herb. 66 (1912), non en. (IK)
1121	Species	Cynoglossum	-	-	-	-	vulgare	-	-	-	-		Cynoglossum vulgare of Gueldenstaedt	Cynoglossum vulgare	of Gueldenstaedt	1787	, Reis. Russland 1: 420. 1787	http://reader.digitale-sammlungen.de/de/fs1/object/goToPage/bsb11121875.html?pageNo=448	nom. inval. [nom. nud.]	grey		absent (2014-11-05)
1124	Species	Cynoglossum	-	-	-	-	vulgare	-	-	-	-		Cynoglossum vulgare L.	Cynoglossum vulgare	L.	1760	, Fl. Belg.: 14. 1760	http://huntbot.andrew.cmu.edu/HIBD-PDF/LinnaeanDiss/Liden-112.pdf	spec. nov.	green_normal		absent (2014-11-05)	Original material: Cynoglossum foliis ovato-lanceolatis. Linn. h. Cliff. 47. corollis calycem aequantibus Roy. lugdb. 406. [from Gorter, Fl. Gelro-Zutph.: 32. 1745 (http://reader.digitale-sammlungen.de/de/fs1/object/display/bsb10301614_00044.html)]. Original specimens: herb. Clifford, BM; herb. Royen, L.	[Cynoglossum officinale L.]	There is no descriptive matter in the thesis, but the name (overlooked by the Linnean Plant Name Typification Project (http://www.nhm.ac.uk/research-curation/research/projects/linnaean-typification/database/index.dsml)) is validated by numerical references to the treatments in two earlier works, by Commelijn (Cat. Pl. Indig. Hollandiae. 1709; not seen) and Gorter (1745; cited above). For all even…
1022	Species	Cynoglossum	-	-	-	-	wallichii	-	-	-	-		Cynoglossum wallichii G. Don	Cynoglossum wallichii	G. Don	1838	, Gen. Hist. 4: 354. 1837–1838	http://www.biodiversitylibrary.org/page/18865800	spec. nov.	green_bold	http://ipni.org/ipni/idPlantNameSearch.do?id=115321-1	Cynoglossum wallichii G.Don -- Gen. Hist. iv. 354. (IK)	Original material: Native of Nipaul, in Gosainsthan. C. calycinum, Wall. cat. no. 923 [from protologue]. Lectotype (Kazmi in J. Arnold Arbor. 52: 345. 1971, as "type"): Wallich 923, K ; possible isotypes: A (A00092800*), BM (BM000603178*)	accepted
311	Variety	Cynoglossum	-	-	-	-	wallichii	-	alpinum	-	-		Cynoglossum wallichii var. alpinum Clarke	Cynoglossum wallichii var. alpinum	Clarke	1883	in Hooker, Fl. Brit. India 4: 157. 1883 <i>('alpina')</i>	http://www.biodiversitylibrary.org/page/38573607	var. nov.	green_normal		absent (2014-11-05)	Original material: Cynoglossum sp. N. 7, Herb. Ind. Or. H. f. & T. – W. Subalpine Himalaya, Edgeworth, etc. [from protologue]	[Cynoglossum wallichii G. Don]		Cynoglossum glochidiatum var. alpinum (Clarke) Brand 1921
130	Variety	Cynoglossum	-	-	-	-	wallichii	-	glochidiatum	-	-	Cynoglossum glochidiatum Wall. ex Benth.	Cynoglossum wallichii var. glochidiatum (Wall. ex Benth.) Kazmi	Cynoglossum wallichii var. glochidiatum	(Wall. ex Benth.) Kazmi	1971	in J. Arnold Arbor. 52: 347. 1971	http://biodiversitylibrary.org/page/11161695	comb. & stat. nov. [species to variety]	green_normal	http://ipni.org/ipni/idPlantNameSearch.do?id=874841-1	Cynoglossum wallichii G.Don var. glochidiatum (Wall. ex Benth.) Kazmi -- J. Arnold Arbor. 52(2): 347. 1971 (IK)		[Cynoglossum wallichii G. Don]
659	Species	Cynoglossum	-	-	-	-	watieri	-	-	-	-	Solenanthus watieri Batt. & Maire	Cynoglossum watieri (Batt. & Maire) Braun-Blanq. & Maire	Cynoglossum watieri	(Batt. & Maire) Braun-Blanq. & Maire	1922	in Bull. Soc. Hist. Nat. Afrique N. 13: 19. 1922	http://bibdigital.rjb.csic.es/spa/Libro.php?Libro=1847&Pagina=24	comb. nov.	green_bold	http://ipni.org/ipni/idPlantNameSearch.do?id=115322-1	Cynoglossum watieri Braun-Blanq. & Maire -- Bull. Soc. Hist. Nat. Afrique N. 1922, xiii. 19. (IK)		accepted
1023	Species	Cynoglossum	-	-	-	-	wildii	-	-	-	-		Cynoglossum wildii E. S. Martins	Cynoglossum wildii	E. S. Martins	1988	in Garcia de Orta, Ser. Bot. 9: 76. 1988	http://dx.doi.org/10.5281/zenodo.15151	spec. nov.	green_bold	http://ipni.org/ipni/idPlantNameSearch.do?id=934901-1	Cynoglossum wildii E.S.Martins -- Garcia de Orta, Ser. Bot. 9(1-2): 76. 1988 [1987 publ. 1988] (IK)	Original material: Zimbabwe, Mutare (Umtali), Himalayas, Engwa, H. Wild 4437 (K, holotypus; LISC, SRGH) [from protologue]. Holotype: K (k000418913*); isotypes: BR (BR0000008865779*), LISC (LISC011308*), PRE (PRE0659363-0)	accepted
1024	Species	Cynoglossum	-	-	-	-	xatarti	-	-	-	-		Cynoglossum xatarti of J. Gay	Cynoglossum xatarti	of J. Gay	1881	[Nyman, Consp. Fl. Eur. 3: 521. 1881]	http://biodiversitylibrary.org/page/11015665	nom. inval. [nom. nud., pro subvar. sub Cynoglossum dioscoridis]	grey	http://ipni.org/ipni/idPlantNameSearch.do?id=115323-1	Cynoglossum xatarti J.Gay ex Nyman -- Consp. Fl. Eur. 3: 521. 1881 [prob. Jul 1881] (IK)
582	Species	Cynoglossum	-	-	-	-	yemenense	-	-	-	-	Paracynoglossum yemenense R. R. Mill & A. G. Mill.	Cynoglossum yemenense (R. R. Mill & A. G. Mill.) Verdc.	Cynoglossum yemenense	(R. R. Mill & A. G. Mill.) Verdc.	1991	in Polhill, Fl. Trop. E. Africa, Boragin.: 110. 1991	http://dx.doi.org/10.5281/zenodo.15198	comb. nov.	orange_bold	http://ipni.org/ipni/idPlantNameSearch.do?id=77092641-1	Cynoglossum yemenense (R.R.Mill & A.G.Mill.) Verdc. -- Fl. Trop. E. Africa, Boragin. 110. 1991		Not Cynoglossum s. l.; genus uncertain (species accepted)
1025	Species	Cynoglossum	-	-	-	-	yemenense	-	-	-	-		Cynoglossum yemenense of J. R. I. Wood	Cynoglossum yemenense	of J. R. I. Wood	1997	, Handb. Yemen Fl.: 241. 1997	http://dx.doi.org/10.5281/zenodo.15193	[isonym]	grey	http://ipni.org/ipni/idPlantNameSearch.do?id=997304-1	Cynoglossum yemenense (R.R.Mill & A.G.Mill.) J.R.I.Wood -- Handb. Yemen Fl. 241. 1997 ; nom. inval. (IK)
313	Species	Cynoglossum	-	-	-	-	zeylanicum	-	-	-	-		Cynoglossum zeylanicum of Thunberg	Cynoglossum zeylanicum	of Thunberg	1818	[Lehm., Pl. Asperif. Nucif.: 116. 1818]	http://gallica.bnf.fr/ark:/12148/bpt6k98096m/f128.image	nom. inval. [pro syn. sub Echinospermum zeylanicum]	grey	http://ipni.org/ipni/idPlantNameSearch.do?id=115324-1	Cynoglossum zeylanicum Thunb. ex Lehm. -- Pl. Asperif. Nucif. 1: 116. 1818 [Jul-early Sep 1818] ; nom. inval. (IK)			See also Cynoglossum ceilanicum of Thunberg, nom nud.
689	Species	Cynoglossum	-	-	-	-	zeylanicum	-	-	-	-		Cynoglossum zeylanicum of Thunberg	Cynoglossum zeylanicum	of Thunberg	1817	[Lehmann in Neue Schriften Naturf. Ges. Halle 3: 21. 1817]	http://dx.doi.org/10.5281/zenodo.15146	nom. inval. [pro syn. sub Myosotis zeylanica]	grey		absent (2014-11-05)			See also Cynoglossum ceilanicum of Thunberg, nom nud.
1026	Species	Cynoglossum	-	-	-	-	zeylanicum	-	-	-	-		Cynoglossum zeylanicum of Wight	Cynoglossum zeylanicum	of Wight	1832	[Wall., Numer. List: 240. 1832]	http://biodiversitylibrary.org/page/1481193	nom. inval. [nom. nud.]	grey	http://ipni.org/ipni/idPlantNameSearch.do?id=115325-1	Cynoglossum zeylanicum Wight ex Wall. -- Numer. List [Wallich] n. 7018. 1832 (IK)
1116	Species	Cynoglossum	-	-	-	-	zeylanicum	-	-	-	-		Cynoglossum zeylanicum (Lehm.) Brand	Cynoglossum zeylanicum	(Lehm.) Brand	1915	in Repert. Spec. Nov. Regni Veg. 13: 546. 1915	http://biodiversitylibrary.org/page/353821	comb. nov.	green_bold		absent (2014-11-05)	Basionym: Myosotis zeylanica Lehm.; Replaced synonym: Anchusa zeylanica Vahl ex Hornem., non Anchusa zeylanica J. Jacq.	accepted	Lacking direct reference to the basionym, which is referred to indirectly (via "Cynoglossum zeylanicum Thunb.", mentioned as a synonym in the protologue of Myosotis zeylanica). ICN Art. 41.4 also ensures valid publication of the intended new combination.
1095	Forma	Cynoglossum	-	-	-	-	zeylanicum	-	-	-	albiflorum		Cynoglossum zeylanicum f. albiflorum H. Hara	Cynoglossum zeylanicum f. albiflorum	H. Hara	1948	, Enum. Spermatophytarum Japon. 1: 172. 1948	http://dx.doi.org/10.5281/zenodo.15185	f. nov.	green_normal	http://ipni.org/ipni/idPlantNameSearch.do?id=77072119-1	Cynoglossum zeylanicum Thunb. ex Lehm. f. albiflorum H.Hara -- Enum. Spermatophytarum Japon. 1: 173. 1948	Original material: cannot be identified in protologue	[Cynoglossum zeylanicum (Lehm.) Brand]		Cynoglossum furcatum f. albiflorum (H. Hara) Yonek.
1115	Variety	Cynoglossum	-	-	-	-	zeylanicum	-	lanceolatum	-	-		Cynoglossum zeylanicum var. lanceolatum (C. B. Clarke) Brand	Cynoglossum zeylanicum var. lanceolatum	(C. B. Clarke) Brand	1921	in Engler, Pflanzenr. 78 (IV.252): 135. 1921	http://biodiversitylibrary.org/page/18697745	comb. nov.	green_normal		absent (2014-11-05)	Basionym: Cynoglossum furcatum var. lanceolatum C. B. Clarke; Replaced synonym: Cynoglossum heynei G. Don	[Cynoglossum furcatum Wall.]
770	Unranked_IG	Cynoglossum	-	-	-	Tetraspis	-	-	-	-	-		Cynoglossum [unranked] Tetraspis Wallr.	Cynoglossum [unranked] Tetraspis	Wallr.	1822	, Sched. Crit.: 77. 1822	http://purl.ox.ac.uk/uuid/d8fc57e0f3084993a76d7da2bf159e79	nom. nov.	green_normal		absent (2014-11-05)	Replaced synonym: Rindera Pall.	[Cynoglossum L.]	Published without stated rank as one of four "subdivisiones" (a term here used colloquially, not as rank designator). Best regarded as a replacement name (nom. nov.) for the homotypic Rindera Pall., the types being the same (see ICN Art. 22.6).
838	Section	Cynoglossum	-	Axillaria	-	-	-	-	-	-	-		Cynoglossum sect. Axillaria Riedl	Cynoglossum sect. Axillaria	Riedl	1962	in Oesterr. Bot. Z. 109: 393. 1962	http://link.springer.com/article/10.1007/BF01288124	sect. nov.	orange_normal		absent (2014-11-05)	Original type: Cynoglossum latifolium R. Br.	Austrocynoglossum Popov ex R. R. Mill		Austrocynoglossum Popov ex R. R. Mill 1989
773	Section	Cynoglossum	-	Bracteata	-	-	-	-	-	-	-		Cynoglossum sect. Bracteata Riedl	Cynoglossum	sect. Bracteata Riedl</i	1962	in Oesterr. Bot. Z. 109: 391. 1962	http://link.springer.com/article/10.1007/BF01288124	sect. nov.	green_normal		absent (2014-11-05)	Original type: Cynoglossum cheirifolium L.	[Cynoglossum L.]
771	Section	Cynoglossum	-	Eleutherostylum	-	-	-	-	-	-	-		Cynoglossum sect. Eleutherostylum Brand	Cynoglossum sect. Eleutherostylum	Brand	1921	in Engler, Pflanzenr. 78 (IV.252): 115,140. 1921	http://biodiversitylibrary.org/page/18697750	sect. nov.	orange_normal	http://ipni.org/ipni/idPlantNameSearch.do?id=126443-3	Cynoglossum sect. Eleutherostylum Brand – Engler's Das Pflanzenreich Heft 78 1921 (APNI)	Type (Riedl in Oesterr. Bot. Z. 109: 393. 1962): Cynoglossum grande Dougl. ex Lehm.	Not Cynoglossum s. l.; genus uncertain		Cynoglossum subg. Eleutherostylum (Brand) Riedl 1962
772	Section	Cynoglossum	-	Eucynoglossum	-	-	-	-	-	-	-		Cynoglossum sect. Eucynoglossum of Brand	Cynoglossum sect. Eucynoglossum	of Brand	1921	in Engler, Pflanzenr. 78 (IV.252): 115. 1921	http://biodiversitylibrary.org/page/18697725	nom. inval. [ICN Art. 21.3 & 22.2]	grey	http://ipni.org/ipni/idPlantNameSearch.do?id=126423-3	Cynoglossum sect. Eucynoglossum Brand – Engler's Das Pflanzenreich Heft 78 1921 (APNI)
774	Section	Cynoglossum	-	Foliata	-	-	-	-	-	-	-		Cynoglossum sect. Foliata Riedl	Cynoglossum sect. Foliata	Riedl	1962	in Oesterr. Bot. Z. 109: 392. 1962	http://link.springer.com/article/10.1007/BF01288124	sect. nov.	green_normal		absent (2014-11-05)	Original type: Cynoglossum divaricatum Steph. ex Lehm.	[Cynoglossum L.]
768	Section	Cynoglossum	-	Lappula	-	-	-	-	-	-	-	Lappula Moench	Cynoglossum [unranked] Lappula (Moench) Wallr.	Cynoglossum [unranked] Lappula	(Moench) Wallr.	1822	, Sched. Crit.: 76. 1822	http://purl.ox.ac.uk/uuid/d8fc57e0f3084993a76d7da2bf159e79	stat. nov. [genus to subdivison of genus]	orange_normal		absent (2014-11-05)	not designated	Lappula Moench	Published without stated rank as one of four "subdivisiones" (a term here used colloquially, not as rank designator). No reference is made to the basionym, but the type of both names is the same (see ICN Art. 22.6) and the subdivisional epithet coincides with the generic name, indicating Wallroth’s intent (ICN Art. 41.4).
1118	Section	Cynoglossum	-	Lindelofia	-	-	-	-	-	-	-		Cynoglossum sect. Lindelofia of Lehmann [Regel & Smirnov	Cynoglossum sect. Lindelofia	of Lehmann [Regel & Smirnov	1877	in Trudy Imp. S.-Peterburgsk. Bot. Sada 5: 623. 1877]	http://biodiversitylibrary.org/page/14579902	no name [ICN Art. 35.2]	grey		absent (2014-11-05)			Regel & Smirn. described an unnamed "sectio II" with Lindelofia Lehm. as synonym.
769	Section	Cynoglossum	-	Omphalium	-	-	-	-	-	-	-		Cynoglossum [unranked] Omphalium Wallr.	Cynoglossum [unranked] Omphalium	Wallr.	1822	, Sched. Crit.: 77. 1822	http://purl.ox.ac.uk/uuid/d8fc57e0f3084993a76d7da2bf159e79	taxon nov.	orange_normal		absent (2014-11-05)	Original type (ICN Art. 22.6): Cynoglossum omphaloides L. (Omphalodes verna Moench, nom. illeg., nom. cons. prop.)	Omphalodes Mill.	Published without stated rank as one of four "subdivisiones" (a term here used colloquially, not as rank designator) of Cynoglossum. Validated by its own description. Might be regarded as a replacement name (nom. nov.) for the homotypic Omphalodes Mill. (1754), except for the fact that the latter was not then typified as yet. Raised to generic rank as Omphalium (Wallr.) Roth (1827).
157	Section	Cynoglossum	-	Paracaryopsis	-	-	-	-	-	-	-		Cynoglossum sect. Paracaryopsis Riedl	Cynoglossum sect. Paracaryopsis	Riedl	1962	in Oesterr. Bot. Z. 109: 393. 1962	http://link.springer.com/article/10.1007/BF01288124	sect. nov.	green_normal		absent (2014-11-05)	Original type: Cynoglossum coelestinum Lindl.	[Cynoglossum L.]		Paracaryopsis (Riedl) R. R. Mill 1991
1103	Section	Cynoglossum	-	Paracaryum	-	-	-	-	-	-	-		Cynoglossum sect. Paracaryum (A. DC.) Kern.	Cynoglossum sect. Paracaryum	(A. DC.) Kern.	1870	in Ber. Naturwiss.-Med. Vereins Innsbruck 1: 109. 1870	http://www.landesmuseum.at/pdf_frei_remote/BERI_1_0097-0121.pdf	comb. nov.	green_normal		absent (2014-11-05)	Basionym [implicit]: Omphalodes sect. Paracaryum A. DC.	[Cynoglossum L.]	Kerner's opinion to reduce Paracaryum to Cynoglossum sect. Paracaryum, but apparently no formal combination. Sentence in subjunctive.
793	Subgenus	Cynoglossum	Eleutherostylum	-	-	-	-	-	-	-	-	Cynoglossum sect. Eleutherostylum Brand	Cynoglossum subg. Eleutherostylum (Brand) Riedl	Cynoglossum subg. Eleutherostylum	(Brand) Riedl	1962	in Oesterr. Bot. Z. 109: 393. 1962	http://link.springer.com/article/10.1007/BF01288124	stat. nov. [section to subgenus]	orange_bold		absent (2014-11-05)		Not Cynoglossum s. l.; genus uncertain
794	Subgenus	Cynoglossum	Mattiara	-	-	-	-	-	-	-	-	Mattia subg. Mattiaria Coss.	Cynoglossum subg. Mattiaria (Coss.) Greuter	Cynoglossum subg. Mattiaria	(Coss.) Greuter	1981	in Willdenowia 11: 33. 1981	http://www.jstor.org/stable/3995788?seq=11	comb. nov.	green_normal	http://ipni.org/ipni/idPlantNameSearch.do?id=895272-1	Cynoglossum subgen. Mattiaria (Coss.) Greuter – Willdenowia 11(1): 33. 1981 (IK)		[Cynoglossum L.]
837	Subgenus	Cynoglossum	Papilligerum	-	-	-	-	-	-	-	-		Cynoglossum subg. Papilligera Riedl	Cynoglossum subg. Papilligera	Riedl	1962	in Oesterr. Bot. Z. 109: 392. 1962 <i>('Papilligerum')</i>	http://link.springer.com/article/10.1007/BF01288124	subg. nov.	green_normal		absent (2014-11-05)	Original type: Cynoglossum viridiflorum Pall.	[Cynoglossum L.]
795	Subgenus	Cynoglossum	Paracynoglossum	-	-	-	-	-	-	-	-	Paracynoglossum Popov	Cynoglossum subg. Paracynoglossum (Popov) Riedl	Cynoglossum subg. Paracynoglossum	(Popov) Riedl	1962	in Oesterr. Bot. Z. 109: 392. 1962	http://link.springer.com/article/10.1007/BF01288124	stat. nov. [genus to subgenus]	green_normal		absent (2014-11-05)		[Cynoglossum L.]
780	Genus	Cyphomattia	-	-	-	-	-	-	-	-	-		Cyphomattia Boiss.	Cyphomattia	Boiss.	1875	, Fl. Orient. 4: 272. 1875	http://biodiversitylibrary.org/page/18114944	gen. nov.	green_normal	http://www.ipni.org/ipni/idPlantNameSearch.do?id=4546-1	Cyphomattia Boiss. -- Fl. Orient. [Boissier] 4(1): 272. 1875 [Sep-Oct 1875] (IK)	Type (designated on ING card, date 1996-02-09): Cyphomattia lanata (Lam.) Boiss.	[Cynoglossum L.]		Rindera sect. Cyphomattia (Boiss.) Kusn. 1910
315	Species	Cyphomattia	-	-	-	-	korshinskyi	-	-	-	-		Cyphomattia korshinskyi Lipsky	Cyphomattia korshinskyi	Lipsky	1910	in Trudy Imp. S.-Peterburgsk. Bot. Sada 26: 511. 1910	http://biodiversitylibrary.org/page/15482755	spec. nov.	green_normal	http://www.ipni.org/ipni/idPlantNameSearch.do?id=115326-1	Cyphomattia korshinskyi Lipsky -- Trudy Imp. S.-Peterburgsk. Bot. Sada xxvi. 511 (1910). (IK)	Original material: Каратегинъ: Между Гармомъ и Немичи, вдоль по р. Сухобъ, на кам. и глин. склонахъ, пл. и ост. цвѣт. 20 іюня 1897 (Коржинскій). Дамбурачи, у устья Мук-су, на каменист. склонахъ, плод. и цв. 23 іюня 1879 (Коржинскій) [from protologue]. Syntypes presumably in LE	Cynoglossum korshinskyi (Lipsky) Greuter & Stier		Rindera korshinskyi (Lipsky) O. Fedtsch. & B. Fedtsch. 1913	Cynoglossum korshinskyi (Lipsky) Greuter & Stier 2015
160	Species	Cyphomattia	-	-	-	-	lanata	-	-	-	-	Cynoglossum lanatum Lam.	Cyphomattia lanata (Lam.) Boiss.	Cyphomattia lanata	(Lam.) Boiss.	1875	, Fl. Orient. 4: 272. 1875	http://biodiversitylibrary.org/page/18114944	comb. nov.	green_normal	http://www.ipni.org/ipni/idPlantNameSearch.do?id=115327-1	Cyphomattia lanata Boiss. -- Fl. Orient. [Boissier] 4(1): 272. 1875 [Sep-Oct 1875] (IK)		Cynoglossum lanatum Lam.
344	Variety	Cyphomattia	-	-	-	-	lanata	-	brachyantha	-	-	Mattia brachyantha Boiss.	Cyphomattia lanata var. brachyantha (Boiss.) Boiss.	Cyphomattia lanata var. brachyantha	(Boiss.) Boiss.	1875	, Fl. Orient. 4: 273. 1875	http://biodiversitylibrary.org/page/18114945	comb. & stat. nov. [species to variety]	green_normal		absent (2014-11-05)		[Cynoglossum lanatum Lam.]
1153	Species	Echinospermum	-	-	-	-	borbonicum	-	-	-	-	Myosotis borbonica Lam.	Echinospermum borbonicum (Lam.) Lehm.	Echinospermum borbonicum	(Lam.) Lehm.	1818	, Pl. Asperif. Nucif.: 119. 1818	http://gallica.bnf.fr/ark:/12148/bpt6k98096m/f131.image	comb. nov.	green_normal	http://ipni.org/ipni/idPlantNameSearch.do?id=115360-1	Echinospermum borbonicum Lehm. -- Pl. Asperif. Nucif. 1: 119. 1818 [Jul-early Sep 1818] (IK)		[Cynoglossum borbonicum Bory]
1214	Species	Echinospermum	-	-	-	-	bungei	-	-	-	-		Echinospermum bungei Boiss.	Echinospermum bungei	Boiss.	1875	, Fl. Orient. 4: 252. 1875	http://biodiversitylibrary.org/page/18114924	spec. nov.	orange_normal	http://www.ipni.org/ipni/idPlantNameSearch.do?id=115364-1	Echinospermum bungei Boiss. -- Fl. Orient. [Boissier] 4(1): 252. 1875 [Sep-Oct 1875] (IK)	Original material: in Persiâ prope Scharud (Bge!) [from protologue]	[Microparacaryum intermedium (Fresen.) Hilger & Podlech]		Paracaryum bungei (Boiss.) Brand 1921	Mattiastrum bungei (Boiss.) Rech. f. & Riedl 1963
1215	Species	Echinospermum	-	-	-	-	calathicarpum	-	-	-	-		Echinospermum calathicarpum Stocks	Echinospermum calathicarpum	Stocks	1852	in Hooker's J. Bot. Kew Gard. Misc. 4: 175. 1852	http://biodiversitylibrary.org/page/786834	spec. nov.	orange_normal	http://www.ipni.org/ipni/idPlantNameSearch.do?id=115366-1	Echinospermum calathicarpum Stocks -- Hooker's J. Bot. Kew Gard. Misc. 4: 175. 1852 (IK)	Original material: Upper Beloochistan. [Stocks] No. 1003	[Microparacaryum intermedium (Fresen.) Hilger & Podlech]		Paracaryum calathicarpum (Stocks) Boiss. 1875	Paracaryum intermedium var. calathicarpum (Stocks) Y. J. Nasir 1989
1154	Species	Echinospermum	-	-	-	-	californicum	-	-	-	-		Echinospermum californicum A. Gray	Echinospermum californicum	A. Gray	1882	in Proc. Amer. Acad. Arts 17: 225. 1882	http://biodiversitylibrary.org/page/8780851	spec. nov.	orange_normal	http://www.ipni.org/ipni/idPlantNameSearch.do?id=115367-1	Echinospermum californicum A.Gray -- Proc. Amer. Acad. Arts xvii. (1881-82) 225. (IK)	Original material: Sierra Nevada, California, from Mount Shasta southward. This was taken for Lehmann's E. diffusum, because of his description of the corolla ("Corolla alba ? magna, tubus calyce paullo longior sensim ampliatus") ; and Californian specimens of the real E. diffusum were mixed with it. The original specimens of the latter do not have the exserted tube of the corolla which marks the…	Hackelia californica (A. Gray) I. M. Johnst.		Cynoglossum californicum (A. Gray) A. Gray 1886	Hackelia californica (A. Gray) I. M. Johnst. 1923
1155	Species	Echinospermum	-	-	-	-	enerve	-	-	-	-		Echinospermum enerve E. Mey. ex Drège	Echinospermum enerve	E. Mey. ex Drège	1843	in Flora 23(2), Beilage: 180. 1843	http://biodiversitylibrary.org/page/129746	spec. nov.	green_normal	http://www.ipni.org/ipni/idPlantNameSearch.do?id=115398-1	Echinospermum enerve E.Mey. ex DC. -- Prodr. [A. P. de Candolle] 10: 154. 1846 [8 Apr 1846] (IK)	Original material: une plante du Cap (Echinospermum enerve E. Mey.in Drege collect.) [from protologue]. Holotype or syntypes presumably at KW	[Cynoglossum hispidum Thunb.]	Validated by indirect reference, through E. Meyer’s initials, to Turczaninov’s description of 1840 (see under Cynoglossum enerve ascribed to Turczaninov ). The author of the "Beilage", except for the introduction, is Drège; the name is ascribed to "E. M."; but the validating description is Turczaninov’s. Hence, the author of the name is Drège (ICN Art. 46.5).	Cynoglossum enerve (E. Mey. ex Drège) Turcz. ex B. D. Jacks.
1156	Species	Echinospermum	-	-	-	-	javanicum	-	-	-	-		Echinospermum javanicum Lehm.	Echinospermum javanicum	Lehm.	1818	, Pl. Asperif. Nucif.: 118. 1818	http://gallica.bnf.fr/ark:/12148/bpt6k98096m/f130.image	spec. nov.	green_normal	http://www.ipni.org/ipni/idPlantNameSearch.do?id=115413-1	Echinospermum javanicum Lehm. -- Pl. Asperif. Nucif. 1: 118. 1818 [Jul-early Sep 1818] (IK)	Original material: in insula Java. (Thunberg.) (v. s.) [from protologue]	Cynoglossum javanicum (Lehm.) A. DC.		Rochelia javanica (Lehm.) Roem. & Schult. 1819	Cynoglossum javanicum (Lehm.) A. DC. 1846
1157	Species	Echinospermum	-	-	-	-	latifolium	-	-	-	-		Echinospermum latifolium Hochst. ex A. Rich.	Echinospermum latifolium	Hochst. ex A. Rich.	1850	, Tent. Fl. Abyss. 2: 89. 1850	http://biodiversitylibrary.org/page/6674593	spec. nov.	orange_normal	http://www.ipni.org/ipni/idPlantNameSearch.do?id=115418-1	Echinospermum latifolium Hochst. ex A.Rich. -- Tent. Fl. Abyss. 2: 89. 1850 (IK)	Original material: [Abyssinia] in rupibus prope Mai-Mezanno, in districtu Tchélatchékanné mense augusto florens (Schimper) … pl. Schimp. Abyss., sect. iii, no 1447 [from protologue]. Holotype: P; isotypes: K (K000418897*), M (M0188101*), MPU (MPU002549*), S (S12-5613*), TUB (TUB003673*, TUB003674*)	Cynoglossopsis latifolia (Hochst. ex A. Rich.) Brand		Cynoglossum hochstetteri Vatke ex Engl. 1892	Cynoglossopsis latifolia (Hochst. ex A. Rich.) Brand 1931
1158	Species	Echinospermum	-	-	-	-	patulum	-	-	-	-		Echinospermum patulum Lehm.	Echinospermum patulum	Lehm.	1818	, Pl. Asperif. Nucif.: 124. 1818	http://gallica.bnf.fr/ark:/12148/bpt6k98096m/f136.image	spec. nov.	orange_normal	http://www.ipni.org/ipni/idPlantNameSearch.do?id=115439-1	Echinospermum patulum Lehm. -- Pl. Asperif. Nucif. 1: 124. 1818 [Jul-early Sep 1818] (IK)	Original material: Based on several misapplications of Lappula squarrosa Retz. (1781); in deserto Caucasico-Caspico, ad Kumam et Terek nec non ad Wolgam inferiorem circa Sareptam coloniam et urbem Astrachan (v. v.) [from protologue]	Lappula patula (Lehm.) Asch. ex Gürke		Cynoglossum patulum (Lehm.) E. H. L. Krause 1903	Lappula patula (Lehm.) Asch. ex Gürke 1894
1159	Species	Echinospermum	-	-	-	-	zeylanicum	-	-	-	-		Echinospermum zeylanicum (Lehm.) Lehm.	Echinospermum zeylanicum	(Lehm.) Lehm.	1818	, Pl. Asperif. Nucif.: 116. 1818	http://gallica.bnf.fr/ark:/12148/bpt6k98096m/f128.image	comb. nov.	green_normal	http://www.ipni.org/ipni/idPlantNameSearch.do?id=115478-1	Echinospermum zeylanicum (Vahl) Lehm. -- Pl. Asperif. Nucif. 1: 116. 1818 [Jul-early Sep 1818] (IK)	Basionym: Myosotis zeylanica Lehm.; Replaced synonym: Anchusa zeylanica Vahl ex Hornem., non Anchusa zeylanica J. Jacq.	Cynoglossum zeylanicum (Lehm.) Brand
1328	Species	Echium	-	-	-	-	glaucophyllum	-	-	-	-		Echium glaucophyllum Jacq.	Echium glaucophyllum	Jacq.	1789	, Collectanea 2: 325. 1789	http://gallica.bnf.fr/ark:/12148/bpt6k97018k/f325.image	spec. nov.	orange_normal	http://ipni.org/ipni/idPlantNameSearch.do?id=115683-1	Echium glaucophyllum Jacq. -- Coll. ii. 325. (IK)	Original material: Ad promontorium bonae Spei [from protologue]	Lobostemon glaucophyllus (Jacq.) Buek		Lobostemon glaucophyllus (Jacq.) Buek 1837
1216	Species	Echium	-	-	-	-	papillosum	-	-	-	-		Echium papillosum Thunb.	Echium papillosum	Thunb.	1818	, Fl. Cap. 2: 8. 1818	http://reader.digitale-sammlungen.de/de/fs1/object/display/bsb10303620_00014.html	spec. nov. (or perhaps nom. illeg. [homonym of Echium papillosum Lehm. 1818 (Sep.-Oct.)])	orange_normal	http://www.ipni.org/ipni/idPlantNameSearch.do?id=115816-1	Echium papillosum Thunb. -- Fl. Cap. ii. 8. (IK)	Original material: [S. Africa], not indicated in protologue	[Lobostemon glaucophyllus (Jacq.) Buek]		Cynoglossum papillosum (Thunb.) Thunb. 1820
1160	Species	Eritrichium	-	-	-	-	howardii	-	-	-	-	Cynoglossum howardii A. Gray	Eritrichium howardii (A. Gray) Rydb.	Eritrichium howardii	(A. Gray) Rydb.	1900	in Mem. New York Bot. Gard. 1: 327. 1900	http://biodiversitylibrary.org/page/7418221	comb. nov.	orange_bold	http://www.ipni.org/ipni/idPlantNameSearch.do?id=116289-1	Eritrichium howardii Rydb. -- Mem. New York Bot. Gard. i. 327. (IK)		accepted
1326	Species	Gruvelia	-	-	-	-	pusilla	-	-	-	-		Gruvelia pusilla A. DC.	Gruvelia pusilla	A. DC.	1846	in Candolle, Prodr. 10: 119. 1846	http://biodiversitylibrary.org/page/161800	spec. nov.	orange_normal	http://ipni.org/ipni/idPlantNameSearch.do?id=116497-1	Gruvelia pusilla A.DC. -- Prodr. [A. P. de Candolle] 10: 119. 1846 [8 Apr 1846] (IK)	Original material: in Chili (Poepp. n. 276. diar.) prope Valparaiso et montem la Leona (Bert.! n. 212). Cynoglossum pauciflorum? Bert.! herb. et merc. chil. 1829. apr. p. 510. DC. mss. non Ruiz et Pav. [from protologue]. Syntypes: Bertero 212, G-DC (G00204600, G00204601), GH (GH00073065, GH00073066), HAL (HAL0115130), M (M0174208); Poeppig 276, G-DC (G00204602)	Pectocarya pusilla (A. DC.) A. Gray		Pectocarya pusilla (A. DC.) A. Gray 1877
1323	Species	Hackelia	-	-	-	-	andicola	-	-	-	-	Cynoglossum andicola K. Krause	Hackelia andicola (K. Krause) Brand	Hackelia andicola	(K. Krause) Brand	1931	in Engler, Pflanzenr. 97 (IV.252): 120. 1931	http://biodiversitylibrary.org/page/18717546	comb. nov.	orange_bold	http://www.ipni.org/ipni/idPlantNameSearch.do?id=116506-1	Hackelia andicola (K.Krause) Brand -- Pflanzenr. (Engler) Borrag.-Borraginoid.-Cryptanth. 120 (1931). (IK)		accepted
1217	Species	Hackelia	-	-	-	-	brachytuba	-	-	-	-	Paracaryum brachytubum Diels	Hackelia brachytuba (Diels) I. M. Johnst.	Hackelia brachytuba	(Diels) I. M. Johnst.	1937	in J. Arnold Arbor. 18: 25. 1937	http://biodiversitylibrary.org/page/8103203	comb. nov.	orange_bold	http://www.ipni.org/ipni/idPlantNameSearch.do?id=116510-1	Hackelia brachytuba (Diels) I.M.Johnst. -- J. Arnold Arbor. 1937, xviii. 25. (IK)		accepted
1161	Species	Hackelia	-	-	-	-	californica	-	-	-	-	Echinospermum californicum A. Gray	Hackelia californica (A. Gray) I. M. Johnst.	Hackelia californica	(A. Gray) I. M. Johnst.	1923	in Contr. Gray Herb. 68: 47. 1923	http://biodiversitylibrary.org/page/40040474	comb. nov.	orange_bold	http://www.ipni.org/ipni/idPlantNameSearch.do?id=116513-1	Hackelia californica I.M.Johnst. -- Contr. Gray Herb. 68: 47. 1923 (IK)		accepted
1162	Species	Hackelia	-	-	-	-	ciliata	-	-	-	-	Cynoglossum ciliatum Douglas ex Lehm.	Hackelia ciliata (Douglas ex Lehm.) I. M. Johnst.	Hackelia ciliata	(Douglas ex Lehm.) I. M. Johnst.	1923	in Contr. Gray Herb. 68: 46. 1923	http://biodiversitylibrary.org/page/40040473	comb. nov.	orange_bold	http://www.ipni.org/ipni/idPlantNameSearch.do?id= 116786-2	Hackelia ciliata I.M.Johnst. -- Contr. Gray Herb. 68: 46. 1923 (GCI)		accepted
1163	Species	Hackelia	-	-	-	-	deflexa	-	-	-	-	Myosotis deflexa Wahlenb.	Hackelia deflexa (Wahlenb.) Opiz	Hackelia deflexa	(Wahlenb.) Opiz	1839	in Berchtold & al., Oekon.-Techn. Fl. Böhm. 2(2): 147. 1839	http://books.google.de/books?id=sQwoAAAAYAAJ&hl=de&pg=RA1-PA147#v=onepage&q&f=false	comb. nov.	orange_bold	http://ipni.org/ipni/idPlantNameSearch.do?id=116521-1	Hackelia deflexa Opiz -- Bercht. & Opiz, Okon.-techn. Fl. Bohm. ii II. 147 (1838); Seznam, 49. (IK)		accepted
1164	Species	Hackelia	-	-	-	-	hintoniorum	-	-	-	-	Cynoglossum hintoniorum B. L. Turner	Hackelia hintoniorum (B. L. Turner) Sutorý	Hackelia hintoniorum	(B. L. Turner) Sutorý	2010	in Novon 20: 464. 2010	http://www.bioone.org/doi/abs/10.3417/2008059	comb. nov.	orange_bold	http://www.ipni.org/ipni/idPlantNameSearch.do?id=77112234-1	Hackelia hintoniorum (B.L.Turner) Sutorý -- Novon 20(4): 464. 2010 [29 Nov 2010]		accepted
1165	Species	Hackelia	-	-	-	-	mexicana	-	-	-	-	Cynoglossum mexicanum Cham. & Schltdl.	Hackelia mexicana (Cham. & Schltdl.) I. M. Johnst.	Hackelia mexicana	(Cham. & Schltdl.) I. M. Johnst.	1923	in Contr. Gray Herb. 68: 46. 1923	http://biodiversitylibrary.org/page/40040473	comb. nov.	orange_bold	http://www.ipni.org/ipni/idPlantNameSearch.do?id=116544-1	Hackelia mexicana I.M.Johnst. -- Contr. Gray Herb. 68: 46. 1923 (IK)		accepted
1166	Species	Hackelia	-	-	-	-	parviflora	-	-	-	-	Cynoglossum parviflorum K. Krause	Hackelia parviflora (K. Krause) Brand	Hackelia parviflora	(K. Krause) Brand	1931	in Engler, Pflanzenr. 97 (IV.252): 122. 1931	http://biodiversitylibrary.org/page/18717548	comb. nov.	orange_bold	http://www.ipni.org/ipni/idPlantNameSearch.do?id=116824-2	Hackelia parviflora Brand -- Pflanzenr. (Engler) [Heft 97] 4, Fam. 252: 122. 1931 (GCI)		accepted
1167	Species	Hackelia	-	-	-	-	revoluta	-	-	-	-	Cynoglossum revolutum Ruiz & Pav.	Hackelia revoluta (Ruiz & Pav.) I. M. Johnst.	Hackelia revoluta	(Ruiz & Pav.) I. M. Johnst.	1923	in Contr. Gray Herb. 68: 45. 1923	http://biodiversitylibrary.org/page/40040472	comb. nov.	orange_bold	http://www.ipni.org/ipni/idPlantNameSearch.do?id= 116831-2	Hackelia revoluta I.M.Johnst. -- Contr. Gray Herb. 68: 45. 1923 (GCI)		accepted
1168	Species	Hackelia	-	-	-	-	uncinata	-	-	-	-	Cynoglossum uncinatum Royle ex Benth.	Hackelia uncinata (Royle ex Benth.) C. E. C. Fischer	Hackelia uncinata	(Royle ex Benth.) C. E. C. Fischer	1932	in Bull. Misc. Inform. Kew 1932: 298. 1932	http://www.jstor.org/stable/4113444	comb. nov.	orange_bold	http://www.ipni.org/ipni/idPlantNameSearch.do?id=116570-1	Hackelia uncinata (Royle ex Benth.) C.E.C.Fisch. -- Bull. Misc. Inform. Kew 1932(6): 298. [27 Jul 1932] (IK)		accepted
1169	Species	Hackelia	-	-	-	-	virginiana	-	-	-	-	Myosotis virginiana L.	Hackelia virginiana (L.) I. M. Johnst.	Hackelia virginiana	(L.) I. M. Johnst.	1923	in Contr. Gray Herb. 68: 45. 1923	http://biodiversitylibrary.org/page/40040472	comb. nov.	orange_bold	http://www.ipni.org/ipni/idPlantNameSearch.do?id=116574-1	Hackelia virginiana I.M.Johnst. -- Contr. Gray Herb. 68: 45. 1923 (IK)		accepted
781	Genus	Kuschakewiczia	-	-	-	-	-	-	-	-	-		Kuschakewiczia Regel & Smirn.	Kuschakewiczia	Regel & Smirn.	1877	in Trudy Imp. S.-Peterburgsk. Bot. Sada 5: 625. 1877	http://biodiversitylibrary.org/page/14579904	gen. nov.	green_bold	http://www.ipni.org/ipni/idPlantNameSearch.do?id=4632-1	Kuschakewiczia Regel & Smirn. -- Trudy Imp. S.-Peterburgsk. Bot. Sada v. (1877) 625. (IK)	Original type: Kuschakewiczia turkestanica Regel	[Cynoglossum L.]		Solenanthus sect. Kuschakewiczia (Regel & Smirn.) Zakirov 1941
318	Species	Kuschakewiczia	-	-	-	-	turkestanica	-	-	-	-		Kuschakewiczia turkestanica Regel	Kuschakewiczia turkestanica	Regel	1877	in Trudy Imp. S.-Peterburgsk. Bot. Sada 5: 626. 1877	http://biodiversitylibrary.org/page/14579905	spec. nov.	green_bold	http://www.ipni.org/ipni/idPlantNameSearch.do?id=117470-1	Kuschakewiczia turkestanica Regel & Smirn. -- Trudy Imp. S.-Peterburgsk. Bot. Sada v. (1877) 626. (IK)	Original material: In Turkestania prope urbem Taschkent (Kuschakewicz), in montibus karatavicis prope Ak-su (Sewerzow) [from protologue]. – Lectotype (Popov in Komarov, Fl. SSSR 19: 647. 1953, as "tip"): Taškent, Kušakewič, LE	Cynoglossum turkestanicum (Regel) Greuter & Stier		Solenanthus kuschakewiczii Lipsky 1904, nom. illeg.	Solenanthus turkestanicus (Regel) Kusn. 1913	Cynoglossum turkestanicum (Regel) Greuter & Stier 2015
1218	Genus	Lappula	-	-	-	-	-	-	-	-	-		Lappula Moench	Lappula	Moench	1794	, Methodus: 416. 1794	http://biodiversitylibrary.org/page/449047	gen. nov.	orange_bold	http://www.ipni.org/ipni/idPlantNameSearch.do?id=4634-1	Lappula Moench -- Methodus (Moench) 416 (1794). [4 May 1794] (IK)	Original type: Myosotis lappula L.	accepted		Cynoglossum [unranked] Lappula (Moench) Wallr. 1921
1170	Species	Lappula	-	-	-	-	cynoglossoides	-	-	-	-	Myosotis cynoglossoides Lam.	Lappula cynoglossoides (Lam.) Gürke	Lappula cynoglossoides	(Lam.) Gürke	1894	in Engler & Prantl, Nat. Pflanzenfam. 4(3a): 107. 1894	http://biodiversitylibrary.org/page/32137017	comb. nov.	orange_bold	http://ipni.org/ipni/idPlantNameSearch.do?id=117514-1	Lappula cynoglossoides Gürke -- Nat. Pflanzenfam. [Engler & Prantl] iv. 3a (1893) 107. (IK)		accepted	Considered the probably correct name of the heterotypic Cynoglossum echinatum Thunb..
1171	Species	Lappula	-	-	-	-	patula	-	-	-	-	Echinospermum patulum Lehm.	Lappula patula (Lehm.) Asch. ex Gürke	Lappula patula	(Lehm.) Asch. ex Gürke	1894	in Engler & Prantl, Nat. Pflanzenfam. 4(3a): 107. 1894	http://biodiversitylibrary.org/page/32137017	comb. nov.	orange_bold	http://www.ipni.org/ipni/idPlantNameSearch.do?id=117595-1	Lappula patula Asch. ex Gürke -- Nat. Pflanzenfam. [Engler & Prantl] iv. 3a (1803) 107. (IK)		accepted
1172	Species	Lappula	-	-	-	-	squarrosa	-	-	-	-	Myosotis squarrosa Retz.	Lappula squarrosa (Retz.) Dumort.	Lappula squarrosa	(Retz.) Dumort.	1827	, Fl. Belg.: 40. 1827	http://books.google.de/books?id=3FU-AAAAcAAJ&dq=Florula%20Belgica%2C%20operis%20majoris%20prodromus&hl=de&pg=PA40#v=onepage&q=Florula%20Belgica,%20operis%20majoris%20prodromus&f=false	comb. nov.	orange_bold	http://ipni.org/ipni/idPlantNameSearch.do?id=117629-1	Lappula squarrosa Dumort. -- Fl. Belg. (Dumortier) 40. 1827 (IK)		accepted	Considered the correct name of the heterotypic synonyms Cynoglossum lappula (L.) Scop. (Cynoglossum clusii Loisel., nom.illeg.) and Cynoglossum lusitanicum Fortis (non L.).
1219	Species	Lepechiniella	-	-	-	-	inconspicua	-	-	-	-	Paracaryum inconspicuum Brand	Lepechiniella inconspicua (Brand) Riedl	Lepechiniella inconspicua	(Brand) Riedl	1963	in Oesterr. Bot. Z. 110: 517. 1963	http://link.springer.com/article/10.1007%2FBF01441475?LI=true	comb. nov.	orange_bold	http://www.ipni.org/ipni/idPlantNameSearch.do?id=117670-1	Lepechiniella inconspicua (Brand) Riedl -- Oesterr. Bot. Z. 110: 517. 1963 (IK)		accepted	Considered the correct name of the heterotypic synonyms Cynoglossum lappula (L.) Scop. (Cynoglossum clusii Loisel., nom.illeg.) and Cynoglossum lusitanicum Fortis (non L.).
1220	Species	Lepechiniella	-	-	-	-	microcarpa	-	-	-	-	Paracaryum microcarpum Boiss.	Lepechiniella microcarpa (Boiss.) Riedl	Lepechiniella microcarpa	(Boiss.) Riedl	1963	in Oesterr. Bot. Z. 110: 517. 1963	http://link.springer.com/article/10.1007%2FBF01441475?LI=true	comb. nov.	orange_bold	http://www.ipni.org/ipni/idPlantNameSearch.do?id=117673-1	Lepechiniella microcarpa (Boiss.) Riedl -- Oesterr. Bot. Z. 110: 517. 1963 (IK)		accepted
1234	Species	Lepechiniella	-	-	-	-	minuta	-	-	-	-	Paracaryum minutum Lipsky	Lepechiniella minuta (Lipsky) Popov	Lepechiniella minuta	(Lipsky) Popov	1953	in Komarov, Fl. SSSR 19: 402. 1953	http://biodiversitylibrary.org/page/30047325	comb. nov.	orange_bold	http://www.ipni.org/ipni/idPlantNameSearch.do?id=117674-1	Lepechiniella minuta (Lipsky) Popov -- Fl. URSS xix. 402 (Nov. 1953). (IK)		accepted
1235	Species	Lepechiniella	-	-	-	-	sarawschanica	-	-	-	-	Paracaryum sarawschanicum Lipsky	Lepechiniella sarawschanica (Lipsky) Popov	Lepechiniella sarawschanica	(Lipsky) Popov	1953	in Komarov, Fl. SSSR 19: 392. 1953 <i>('seravschanica')</i>	http://biodiversitylibrary.org/page/30047319	comb. nov.	orange_bold	http://www.ipni.org/ipni/idPlantNameSearch.do?id=117678-1	Lepechiniella seravschanica (Lipsky) Popov -- Fl. URSS xix. 391 (Nov. 1953). (IK)		accepted
782	Genus	Lindelofia	-	-	-	-	-	-	-	-	-		Lindelofia Lehm.	Lindelofia	Lehm.	1850	in Neue Allg. Deutsche Garten- Blumenzeitung 6: 351. 1850	http://archive.org/stream/neueallgemeined19ottogoog#page/n384/mode/2up	gen. nov.	green_bold	http://www.ipni.org/ipni/idPlantNameSearch.do?id=4647-1	Lindelofia Lehm. -- in Hamb. Gartenz. vi. (1850) 351. (IK)	Type (Riedl in Rechinger, Fl. Iranica 48: 137. 1967): Lindelofia spectabilis Lehm.	[Cynoglossum L.]	We agree with Mill (in Edinburgh J. Bot. 67: 143. 2010) in rejecting the previous type designation by Riedl (in Oesterr. Bot. Z. 109: 385. 1962) as ineffective, not being definitely accepted by that author. But there is no valid reason to dismiss the subsequent type designation(s), as done by Mill (l.c.).
334	Species	Lindelofia	-	-	-	-	albida	-	-	-	-	Mattia albida Wettst.	Lindelofia albida (Wettst.) Brand	Lindelofia albida	(Wettst.) Brand	1921	in Engler, Pflanzenr. 78 (IV.252): 83. 1921	http://biodiversitylibrary.org/page/18697693	comb. nov.	green_bold	http://www.ipni.org/ipni/idPlantNameSearch.do?id=117687-1	Lindelofia albida Brand -- Pflanzenr. (Engler) Borrag.-Cynogloss. 83 (1921). (IK)		Cynoglossum albidum (Wettst.) Greuter & Burdet
26	Species	Lindelofia	-	-	-	-	anchusoides	-	-	-	-	Cynoglossum anchusoides Lindl.	Lindelofia anchusoides (Lindl.) Lehm.	Lindelofia anchusoides	(Lindl.) Lehm.	1850	in Neue Allg. Deutsche Garten- Blumenzeitung 6: 352. 1850	http://archive.org/stream/neueallgemeined19ottogoog#page/n386/mode/2up	comb. nov.	green_bold	http://www.ipni.org/ipni/idPlantNameSearch.do?id=117688-1	Lindelofia anchusoides (Lindl.) Lehm. -- Neue Allg. Deutsche Garten- Blumenzeitung 6: 352. 1850 (IK)		Cynoglossum anchusoides Lindl.
321	Subspecies	Lindelofia	-	-	-	-	anchusoides	aspera	-	-	-	Lindelofia aspera Rech. f.	Lindelofia anchusoides subsp. aspera (Rech. f.) F. Sadat	Lindelofia anchusoides subsp. aspera	(Rech. f.) F. Sadat	1989	in Mitt. Bot. Staatssamml. München 28: 104. 1989	http://biodiversitylibrary.org/page/27801953	comb. & stat. nov. [species to subspecies]	green_bold	http://www.ipni.org/ipni/idPlantNameSearch.do?id=955759-1	Lindelofia anchusoides (Lindl.) Lehm. subsp. aspera (Rech.f.) F.Sadat -- Mitt. Bot. Staatssamml. München 28: 104 (1989):. (IK)		Cynoglossum anchusoides subsp. asperum (Rech. f.) Greuter & Stier
198	Subspecies	Lindelofia	-	-	-	-	anchusoides	macrostyla	-	-	-	Cynoglossum macrostylum Bunge	Lindelofia anchusoides subsp. macrostyla (Bunge) Kamelin	Lindelofia anchusoides subsp. macrostyla	(Bunge) Kamelin	1975	in Byull. Moskovsk. Obshch. Isp. Prir., Otd. Biol. 80: 89. 1975	http://dx.doi.org/10.5281/zenodo.15234	comb. & stat. nov. [species to subspecies]	green_normal	http://www.ipni.org/ipni/idPlantNameSearch.do?id=874888-1	Lindelofia anchusoides (Lindl.) Lehm. subsp. macrostyla (Bunge) Kamelin -- Byull. Mosk. Obshch. Ispyt. Prir., Biol. 80(6): 89. 1975 (IK)		[Cynoglossum anchusoides Lindl.]
606	Species	Lindelofia	-	-	-	-	angustifolia	-	-	-	-	Solenanthus angustifolius Schrenk	Lindelofia angustifolia (Schrenk) Brand	Lindelofia angustifolia	(Schrenk) Brand	1921	in Engler, Pflanzenr. 78 (IV.252): 87. 1921	http://biodiversitylibrary.org/page/18697697	comb. nov.	green_normal	http://www.ipni.org/ipni/idPlantNameSearch.do?id=117689-1	Lindelofia angustifolia Brand -- Pflanzenr. (Engler) Borrag.-Cynogloss. 87 (1921). (IK)		[Cynoglossum stylosum Kar. & Kir.]
322	Species	Lindelofia	-	-	-	-	aspera	-	-	-	-		Lindelofia aspera Rech. f.	Lindelofia aspera	Rech. f.	1951	in Ann. Naturhist. Mus. Wien 58: 48. 1951	http://www.landesmuseum.at/pdf_frei_remote/ANNA_58_0044-0061.pdf	spec. nov.	green_bold	http://www.ipni.org/ipni/idPlantNameSearch.do?id=117690-1	Lindelofia aspera Rech.f. -- in Ann. Naturhist. Mus. Wien lviii. 48 (1951). (IK)	Original material: Afghanistan, Bandar, 6000', along stream, plant 20 inches high, flowers purple-blue, 9. X. 1939. (Koelz no.14107, Typus in hb. Nation. Arbor. Beltsville, fragm. in hb. Mus. Wien) + two paratypes [from protologue]. Holotype: BARC; isotype, W (W1966-0019196, fragm.); paratype: W (W1966-0019191)	Cynoglossum anchusoides subsp. asperum (Rech. f.) Greuter & Stier		Lindelofia anchusoides subsp. aspera (Rech. f.) F. Sadat 1989	Cynoglossum anchusoides subsp. asperum (Rech. f.) Greuter & Stier 2015
697	Species	Lindelofia	-	-	-	-	benthamii	-	-	-	-		Lindelofia benthamii Hook. f.	Lindelofia benthamii	Hook. f.	1883	, Fl. Brit. India 4: 159. 1883 <i>('Benthami')</i>	http://biodiversitylibrary.org/page/388689	spec. nov.	green_normal	http://www.ipni.org/ipni/idPlantNameSearch.do?id=117691-1	Lindelofia benthamii Hook.f. -- Fl. Brit. India [J. D. Hooker] 4(10): 159. 1883 [Jun 1883] (IK)	Original material: Solenanthus sp. 3, herb.Ind. Or. H. f. & T. … Kashmir and Western Tibet; alt, 11-15,000 ft., Thomson, Strachey & Winterbottom, & c. [from protologue]. Presumed syntypes: Thomson, GH (GH00097781*), NY (NY00335505*)	[Cynoglossum stylosum Kar. & Kir.]
610	Species	Lindelofia	-	-	-	-	brachystemon	-	-	-	-	Solenanthus brachystemon Fisch. & C. A. Mey.	Lindelofia brachystemon (Fisch. & C. A. Mey.) Brand	Lindelofia brachystemon	(Fisch. & C. A. Mey.) Brand	1921	in Engler, Pflanzenr. 78 (IV.252): 84. 1921	http://biodiversitylibrary.org/page/18697694	comb. nov.	green_bold	http://www.ipni.org/ipni/idPlantNameSearch.do?id=117692-1	Lindelofia brachystemon Brand -- Pflanzenr. (Engler) Borrag.-Cynogloss. 84 (1921). (IK)		Cynoglossum brachystemon (Fisch. & C. A. Mey.) Greuter & Stier
699	Species	Lindelofia	-	-	-	-	campanulata	-	-	-	-		Lindelofia campanulata Riedl	Lindelofia campanulata	Riedl	1963	in Biol. Skr. 13: 198. 1963	http://dx.doi.org/10.5281/zenodo.15238	spec. nov.	green_bold	http://www.ipni.org/ipni/idPlantNameSearch.do?id=117693-1	Lindelofia campanulata Riedl -- Biol. Skr. xiii. No. 4 (Symb. Afghan. v.) 198(1963). (IK)	Original material: [Afghanistan], NE: Altin Djelao, bod de rivière (Lindberg 559, Typus W). Ibidem, fruct. (Lindberg 558, W) [+ photograph of type specimen] [from protologue]. Syntypes: W (W1966-0019912, W2004-0015200)	Cynoglossum campanulatum (Riedl) Greuter & Stier		Cynoglossum campanulatum (Riedl) Greuter & Stier 2015
471	Species	Lindelofia	-	-	-	-	capusii	-	-	-	-	Paracaryum capusii Franch.	Lindelofia capusii (Franch.) Popov	Lindelofia capusii	(Franch.) Popov	1953	in Komarov, Fl. SSSR 19: 630. 1953	http://biodiversitylibrary.org/page/30047492	comb. nov.	green_bold	http://www.ipni.org/ipni/idPlantNameSearch.do?id=117694-1	Lindelofia capusii (Franch.) Popov -- Spisok Rast. Gerb. Fl. S.S.S.R. Bot. Inst. Vsesojuzn. Akad. Nauk 12: 67. 1953, in obs.; et in Komarov, Fl. URSS, 19: 630. 1953. (IK)		Cynoglossum capusii (Franch.) Pazij
613	Species	Lindelofia	-	-	-	-	cerinthoides	-	-	-	-	Solenanthus cerinthoides Boiss.	Lindelofia cerinthoides (Boiss.) Brand	Lindelofia cerinthoides	(Boiss.) Brand	1921	in Engler, Pflanzenr. 78 (IV.252): 80. 1921	http://biodiversitylibrary.org/page/18697690	comb. nov.	green_bold	http://www.ipni.org/ipni/idPlantNameSearch.do?id=117695-1	Lindelofia cerinthoides Brand -- Pflanzenr. (Engler) Borrag.-Cynogloss. 80 (1921). (IK)		Cynoglossum cerinthoides (Boiss.) Greuter & Burdet
661	Variety	Lindelofia	-	-	-	-	cerinthoides	-	stenophylla	-	-	Trachelanthus cerinthoides var. stenophyllus Bornm.	Lindelofia cerinthoides var. stenophylla (Bornm.) Brand	Lindelofia cerinthoides var. stenophylla	(Bornm.) Brand	1921	in Engler, Pflanzenr. 78 (IV.252): 82. 1921	http://biodiversitylibrary.org/page/18697692	comb. nov.	green_normal		absent (2014-11-05)		[Cynoglossum cerinthoides (Boiss.) Greuter & Burdet]
323	Species	Lindelofia	-	-	-	-	cynoglossoides	-	-	-	-		Lindelofia cynoglossoides Brand	Lindelofia cynoglossoides	Brand	1921	in Engler, Pflanzenr. 78 (IV.252): 88. 1921	http://biodiversitylibrary.org/page/18697698	spec. nov.	green_normal	http://www.ipni.org/ipni/idPlantNameSearch.do?id=117696-1	Lindelofia cynoglossoides Brand -- Pflanzenr. (Engler) Borrag.-Cynogloss. 88 (1921). (IK)	Original material: Afghanistan (Griffith n. 5978) [from protologue]. Syntype: GH (GH00097782*)	[Cynoglossum anchusoides Lindl.]
621	Species	Lindelofia	-	-	-	-	eriocalycina	-	-	-	-	Solenanthus eriocalycinus Boiss. & Buhse	Lindelofia eriocalycina (Boiss. & Buhse) Brand	Lindelofia eriocalycina	(Boiss. & Buhse) Brand	1921	in Engler, Pflanzenr. 78 (IV.252): 84. 1921	http://biodiversitylibrary.org/page/18697694	comb. nov.	green_bold	http://www.ipni.org/ipni/idPlantNameSearch.do?id=117697-1	Lindelofia eriocalycina Brand -- Pflanzenr. (Engler) Borrag.-Cynogloss. 84 (1921). (IK)		Cynoglossum eriocalycinum (Boiss. & Buhse) Greuter & Stier
[truncated: 583 more rows]
